# Supplementary material for: Evaluating long-term stool preservation methods for maximizing the recovery of viable human fecal microbiota
Source: Gut Microbes Rep. 2025 Dec 7;2(1):2594958. doi: 10.1080/29933935.2025.2594958 (PMC12940166; doi:10.1080/29933935.2025.2594958)
Supplement: Supplementary material — Table S1 [file KGMR_A_2594958_SM2489.xlsx]

## Sheet: ObservedASVs
Group 1	Group 2	H	p-value	q-value
Adult (n=90)	Child (n=72)	19.4998	1.00612e-05	1.50918e-05
Adult (n=90)	Infant (n=108)	28.5564	9.10094e-08	2.73028e-07
Child (n=72)	Infant (n=108)	2.67525	0.10192	0.10192

## Sheet: FaithPD
Group 1	Group 2	H	p-value	q-value
Adult (n=90)	Child (n=72)	22.619	1.97526e-06	2.96288e-06
Adult (n=90)	Infant (n=108)	27.125	1.90714e-07	5.72143e-07
Child (n=72)	Infant (n=108)	2.13151	0.144299	0.144299

## Sheet: Shannon
Group 1	Group 2	H	p-value	q-value
Adult (n=90)	Child (n=72)	4.97891	0.0256581	0.0384871
Adult (n=90)	Infant (n=108)	12.4567	0.000416504	0.00124951
Child (n=72)	Infant (n=108)	0.0802213	0.776998	0.776998
