# Supplementary material for: Evaluating long-term stool preservation methods for maximizing the recovery of viable human fecal microbiota
Source: Gut Microbes Rep. 2025 Dec 7;2(1):2594958. doi: 10.1080/29933935.2025.2594958 (PMC12940166; doi:10.1080/29933935.2025.2594958)
Supplement: Supplementary material — Table S2 [file KGMR_A_2594958_SM2490.xlsx]

## Sheet: ObservedASVs
Group 1	Group 2	H	p-value	q-value
Adult_Fresh (n=5)	Adult_Cultured (n=85)	11.8634	0.000572481	0.00171744
Adult_Fresh (n=5)	Child_Fresh (n=4)	4.86	0.0274863	0.0458106
Adult_Fresh (n=5)	Child_Cultured (n=68)	13.4674	0.000242745	0.000910296
Adult_Fresh (n=5)	Infant_Fresh (n=6)	7.5	0.0061699	0.0132212
Adult_Fresh (n=5)	Infant_Cultured (n=102)	14.1933	0.000164957	0.000824787
Adult_Cultured (n=85)	Child_Fresh (n=4)	0.341411	0.559016	0.598946
Adult_Cultured (n=85)	Child_Cultured (n=68)	18.2221	1.96584e-05	0.000147438
Adult_Cultured (n=85)	Infant_Fresh (n=6)	2.45717	0.11699	0.146237
Adult_Cultured (n=85)	Infant_Cultured (n=102)	23.2583	1.41636e-06	2.12454e-05
Child_Fresh (n=4)	Child_Cultured (n=68)	2.63378	0.104612	0.146237
Child_Fresh (n=4)	Infant_Fresh (n=6)	2.57241	0.108742	0.146237
Child_Fresh (n=4)	Infant_Cultured (n=102)	8.48383	0.00358318	0.00895794
Child_Cultured (n=68)	Infant_Fresh (n=6)	0.00980813	0.92111	0.92111
Child_Cultured (n=68)	Infant_Cultured (n=102)	1.40088	0.236577	0.272973
Infant_Fresh (n=6)	Infant_Cultured (n=102)	4.96739	0.0258295	0.0458106

## Sheet: FaithPD
Group 1	Group 2	H	p-value	q-value
Adult_Fresh (n=5)	Adult_Cultured (n=85)	11.4977	0.00069681	0.00209043
Adult_Fresh (n=5)	Child_Fresh (n=4)	3.84	0.0500435	0.0682412
Adult_Fresh (n=5)	Child_Cultured (n=68)	13.6221	0.000223539	0.00083827
Adult_Fresh (n=5)	Infant_Fresh (n=6)	7.5	0.0061699	0.0132212
Adult_Fresh (n=5)	Infant_Cultured (n=102)	14.1667	0.000167308	0.000836542
Adult_Cultured (n=85)	Child_Fresh (n=4)	0.536863	0.463736	0.49686
Adult_Cultured (n=85)	Child_Cultured (n=68)	21.7783	3.06044e-06	2.29533e-05
Adult_Cultured (n=85)	Infant_Fresh (n=6)	1.18261	0.276826	0.346032
Adult_Cultured (n=85)	Infant_Cultured (n=102)	22.6239	1.97015e-06	2.29533e-05
Child_Fresh (n=4)	Child_Cultured (n=68)	4.57434	0.0324543	0.0550104
Child_Fresh (n=4)	Infant_Fresh (n=6)	4.54545	0.0330063	0.0550104
Child_Fresh (n=4)	Infant_Cultured (n=102)	10.3452	0.00129809	0.00324522
Child_Cultured (n=68)	Infant_Fresh (n=6)	0.0192157	0.88975	0.88975
Child_Cultured (n=68)	Infant_Cultured (n=102)	0.928884	0.335153	0.386715
Infant_Fresh (n=6)	Infant_Cultured (n=102)	4.21101	0.0401624	0.0602437

## Sheet: Shannon
Group 1	Group 2	H	p-value	q-value
Adult_Fresh (n=5)	Adult_Cultured (n=85)	10.9082	0.00095739	0.00718043
Adult_Fresh (n=5)	Child_Fresh (n=4)	2.94	0.0864107	0.157645
Adult_Fresh (n=5)	Child_Cultured (n=68)	9.7531	0.00179021	0.00895103
Adult_Fresh (n=5)	Infant_Fresh (n=6)	6.53333	0.0105871	0.0317614
Adult_Fresh (n=5)	Infant_Cultured (n=102)	13.9453	0.000188206	0.00282309
Adult_Cultured (n=85)	Child_Fresh (n=4)	1.02	0.312519	0.421609
Adult_Cultured (n=85)	Child_Cultured (n=68)	4.27316	0.0387188	0.096797
Adult_Cultured (n=85)	Infant_Fresh (n=6)	0.920716	0.337287	0.421609
Adult_Cultured (n=85)	Infant_Cultured (n=102)	8.74696	0.00310118	0.0116294
Child_Fresh (n=4)	Child_Cultured (n=68)	2.79452	0.0945871	0.157645
Child_Fresh (n=4)	Infant_Fresh (n=6)	1.63636	0.200825	0.301238
Child_Fresh (n=4)	Infant_Cultured (n=102)	3.76278	0.0524053	0.112297
Child_Cultured (n=68)	Infant_Fresh (n=6)	0.00980392	0.921127	0.946743
Child_Cultured (n=68)	Infant_Cultured (n=102)	0.00446185	0.946743	0.946743
Infant_Fresh (n=6)	Infant_Cultured (n=102)	0.0793308	0.778206	0.89793
