# Supplementary material for: Evaluating long-term stool preservation methods for maximizing the recovery of viable human fecal microbiota
Source: Gut Microbes Rep. 2025 Dec 7;2(1):2594958. doi: 10.1080/29933935.2025.2594958 (PMC12940166; doi:10.1080/29933935.2025.2594958)
Supplement: Supplementary material — Table S3 [file KGMR_A_2594958_SM2545.xlsx]

## Sheet: ObservedASVs
Group 1	Group 2	H	p-value	q-value
Pick-up (n=126)	Post (n=144)	69.0866	9.42315e-17	9.42315e-17
Group 1	Group 2	H	p-value	q-value
Pick-up_Fresh (n=7)	Pick-up_Cultured (n=119)	1.99221	0.15811	0.237165
Pick-up_Fresh (n=7)	Post_Fresh (n=8)	0.164356	0.685177	0.685177
Pick-up_Fresh (n=7)	Post_Cultured (n=136)	12.1177	0.000499462	0.00149839
Pick-up_Cultured (n=119)	Post_Fresh (n=8)	0.815788	0.366414	0.439697
Pick-up_Cultured (n=119)	Post_Cultured (n=136)	73.4573	1.02836e-17	6.17016e-17
Post_Fresh (n=8)	Post_Cultured (n=136)	9.69751	0.00184517	0.00369035

## Sheet: FaithPD
Group 1	Group 2	H	p-value	q-value
Pick-up (n=126)	Post (n=144)	79.7655	4.21582e-19	4.21582e-19
Group 1	Group 2	H	p-value	q-value
Pick-up_Fresh (n=7)	Pick-up_Cultured (n=119)	1.99143	0.158192	0.237288
Pick-up_Fresh (n=7)	Post_Fresh (n=8)	0.0535714	0.816961	0.816961
Pick-up_Fresh (n=7)	Post_Cultured (n=136)	12.7067	0.000364354	0.000728707
Pick-up_Cultured (n=119)	Post_Fresh (n=8)	1.06513	0.302049	0.362459
Pick-up_Cultured (n=119)	Post_Cultured (n=136)	85.6513	2.14637e-20	1.28782e-19
Post_Fresh (n=8)	Post_Cultured (n=136)	12.7242	0.000360952	0.000728707

## Sheet: Shannon
Group 1	Group 2	H	p-value	q-value
Pick-up (n=126)	Post (n=144)	55.7615	8.18169e-14	8.18169e-14
Group 1	Group 2	H	p-value	q-value
Pick-up_Fresh (n=7)	Pick-up_Cultured (n=119)	1.03452	0.309099	0.396957
Pick-up_Fresh (n=7)	Post_Fresh (n=8)	0.214286	0.643429	0.643429
Pick-up_Fresh (n=7)	Post_Cultured (n=136)	7.51479	0.00611943	0.0182287
Pick-up_Cultured (n=119)	Post_Fresh (n=8)	0.945772	0.330798	0.396957
Pick-up_Cultured (n=119)	Post_Cultured (n=136)	60.7821	6.37537e-15	3.82522e-14
Post_Fresh (n=8)	Post_Cultured (n=136)	6.80028	0.00911436	0.0182287
