# Supplementary material for: Evaluating long-term stool preservation methods for maximizing the recovery of viable human fecal microbiota
Source: Gut Microbes Rep. 2025 Dec 7;2(1):2594958. doi: 10.1080/29933935.2025.2594958 (PMC12940166; doi:10.1080/29933935.2025.2594958)
Supplement: Supplementary material — Table S4 [file KGMR_A_2594958_SM2546.xlsx]

## Sheet: ObservedASVs
Group 1	Group 2	H	p-value	q-value
Fresh (n=15)	Cultured (n=255)	10.5052	0.00119042	0.00119042
Group 1	Group 2	H	p-value	q-value
DMSO-Trehalose-TSB (n=30)	Direct-Plating (n=15)	1.72245	0.189378	0.628648
DMSO-Trehalose-TSB (n=30)	Fresh (n=15)	7.60465	0.00582178	0.0601872
DMSO-Trehalose-TSB (n=30)	Glycerol (n=30)	0.190367	0.662612	0.891226
DMSO-Trehalose-TSB (n=30)	Glycerol-Cysteine-Palladium (n=30)	0.131253	0.717136	0.922032
DMSO-Trehalose-TSB (n=30)	Glycerol-DSMO-PEG (n=30)	0.341171	0.559154	0.891226
DMSO-Trehalose-TSB (n=30)	Glycerol-PalladiumBeads (n=30)	0.183897	0.668046	0.891226
DMSO-Trehalose-TSB (n=30)	PalladiumBeads (n=30)	0.535946	0.464118	0.803281
DMSO-Trehalose-TSB (n=30)	Snap-freezing (n=30)	0.0831471	0.773077	0.949162
DMSO-Trehalose-TSB (n=30)	Sucrose (n=30)	0.00924036	0.92342	0.982303
Direct-Plating (n=15)	Fresh (n=15)	2.10847	0.146486	0.599262
Direct-Plating (n=15)	Glycerol (n=30)	1.30944	0.252497	0.686128
Direct-Plating (n=15)	Glycerol-Cysteine-Palladium (n=30)	1.25381	0.262826	0.686128
Direct-Plating (n=15)	Glycerol-DSMO-PEG (n=30)	2.88187	0.0895817	0.447909
Direct-Plating (n=15)	Glycerol-PalladiumBeads (n=30)	0.927781	0.33544	0.686128
Direct-Plating (n=15)	PalladiumBeads (n=30)	2.64217	0.104061	0.468275
Direct-Plating (n=15)	Snap-freezing (n=30)	1.22691	0.268009	0.686128
Direct-Plating (n=15)	Sucrose (n=30)	1.72256	0.189363	0.628648
Fresh (n=15)	Glycerol (n=30)	6.58954	0.010258	0.0601872
Fresh (n=15)	Glycerol-Cysteine-Palladium (n=30)	6.51448	0.0107	0.0601872
Fresh (n=15)	Glycerol-DSMO-PEG (n=30)	9.42826	0.00213667	0.048075
Fresh (n=15)	Glycerol-PalladiumBeads (n=30)	6.51491	0.0106974	0.0601872
Fresh (n=15)	PalladiumBeads (n=30)	9.80227	0.00174297	0.048075
Fresh (n=15)	Snap-freezing (n=30)	7.60165	0.0058315	0.0601872
Fresh (n=15)	Sucrose (n=30)	7.34083	0.00674059	0.0601872
Glycerol (n=30)	Glycerol-Cysteine-Palladium (n=30)	0.000492049	0.982303	0.982303
Glycerol (n=30)	Glycerol-DSMO-PEG (n=30)	0.996871	0.318069	0.686128
Glycerol (n=30)	Glycerol-PalladiumBeads (n=30)	0.00049209	0.982302	0.982303
Glycerol (n=30)	PalladiumBeads (n=30)	1.67508	0.19558	0.628648
Glycerol (n=30)	Snap-freezing (n=30)	0.0241151	0.876592	0.982303
Glycerol (n=30)	Sucrose (n=30)	0.177684	0.673371	0.891226
Glycerol-Cysteine-Palladium (n=30)	Glycerol-DSMO-PEG (n=30)	0.787104	0.374977	0.703082
Glycerol-Cysteine-Palladium (n=30)	Glycerol-PalladiumBeads (n=30)	0.00546615	0.941063	0.982303
Glycerol-Cysteine-Palladium (n=30)	PalladiumBeads (n=30)	1.0562	0.304083	0.686128
Glycerol-Cysteine-Palladium (n=30)	Snap-freezing (n=30)	0.0341615	0.853364	0.982303
Glycerol-Cysteine-Palladium (n=30)	Sucrose (n=30)	0.230945	0.630824	0.891226
Glycerol-DSMO-PEG (n=30)	Glycerol-PalladiumBeads (n=30)	0.938124	0.332761	0.686128
Glycerol-DSMO-PEG (n=30)	PalladiumBeads (n=30)	0.0139961	0.905826	0.982303
Glycerol-DSMO-PEG (n=30)	Snap-freezing (n=30)	0.625854	0.42888	0.771984
Glycerol-DSMO-PEG (n=30)	Sucrose (n=30)	0.245382	0.620345	0.891226
Glycerol-PalladiumBeads (n=30)	PalladiumBeads (n=30)	1.14958	0.283638	0.686128
Glycerol-PalladiumBeads (n=30)	Snap-freezing (n=30)	0.0631957	0.801514	0.949162
Glycerol-PalladiumBeads (n=30)	Sucrose (n=30)	0.210166	0.646638	0.891226
PalladiumBeads (n=30)	Snap-freezing (n=30)	0.80041	0.370971	0.703082
PalladiumBeads (n=30)	Sucrose (n=30)	0.472833	0.491687	0.819478
Snap-freezing (n=30)	Sucrose (n=30)	0.0748399	0.784416	0.949162

## Sheet: FaithPD
Group 1	Group 2	H	p-value	q-value
Fresh (n=15)	Cultured (n=255)	12.1983	0.000478337	0.000478337
Group 1	Group 2	H	p-value	q-value
DMSO-Trehalose-TSB (n=30)	Direct-Plating (n=15)	1.95014	0.162571	0.609642
DMSO-Trehalose-TSB (n=30)	Fresh (n=15)	9.35014	0.00222968	0.0311594
DMSO-Trehalose-TSB (n=30)	Glycerol (n=30)	0.0218579	0.882466	0.98138
DMSO-Trehalose-TSB (n=30)	Glycerol-Cysteine-Palladium (n=30)	0.0428415	0.836024	0.964643
DMSO-Trehalose-TSB (n=30)	Glycerol-DSMO-PEG (n=30)	0.105792	0.744986	0.964643
DMSO-Trehalose-TSB (n=30)	Glycerol-PalladiumBeads (n=30)	0.223825	0.636141	0.964643
DMSO-Trehalose-TSB (n=30)	PalladiumBeads (n=30)	0.115628	0.733825	0.964643
DMSO-Trehalose-TSB (n=30)	Snap-freezing (n=30)	0.0559563	0.813005	0.964643
DMSO-Trehalose-TSB (n=30)	Sucrose (n=30)	0.0177049	0.894146	0.98138
Direct-Plating (n=15)	Fresh (n=15)	3.72	0.0537644	0.268822
Direct-Plating (n=15)	Glycerol (n=30)	1.22667	0.268056	0.804169
Direct-Plating (n=15)	Glycerol-Cysteine-Palladium (n=30)	1.28058	0.257791	0.804169
Direct-Plating (n=15)	Glycerol-DSMO-PEG (n=30)	3.17449	0.0747964	0.336584
Direct-Plating (n=15)	Glycerol-PalladiumBeads (n=30)	0.751304	0.386064	0.964643
Direct-Plating (n=15)	PalladiumBeads (n=30)	2.44928	0.117579	0.481006
Direct-Plating (n=15)	Snap-freezing (n=30)	0.927536	0.335504	0.89089
Direct-Plating (n=15)	Sucrose (n=30)	1.56754	0.210565	0.728879
Fresh (n=15)	Glycerol (n=30)	8.20928	0.00416768	0.0311594
Fresh (n=15)	Glycerol-Cysteine-Palladium (n=30)	7.53391	0.00605483	0.0340584
Fresh (n=15)	Glycerol-DSMO-PEG (n=30)	9.7971	0.00174787	0.0311594
Fresh (n=15)	Glycerol-PalladiumBeads (n=30)	7.93565	0.00484702	0.0311594
Fresh (n=15)	PalladiumBeads (n=30)	10.1009	0.00148199	0.0311594
Fresh (n=15)	Snap-freezing (n=30)	8.07188	0.00449573	0.0311594
Fresh (n=15)	Sucrose (n=30)	8.77043	0.00306152	0.0311594
Glycerol (n=30)	Glycerol-Cysteine-Palladium (n=30)	0	1	1
Glycerol (n=30)	Glycerol-DSMO-PEG (n=30)	0.299235	0.584362	0.964643
Glycerol (n=30)	Glycerol-PalladiumBeads (n=30)	0.0789071	0.778784	0.964643
Glycerol (n=30)	PalladiumBeads (n=30)	0.210055	0.646725	0.964643
Glycerol (n=30)	Snap-freezing (n=30)	0.0107104	0.917573	0.983114
Glycerol (n=30)	Sucrose (n=30)	0.0428415	0.836024	0.964643
Glycerol-Cysteine-Palladium (n=30)	Glycerol-DSMO-PEG (n=30)	0.252678	0.615196	0.964643
Glycerol-Cysteine-Palladium (n=30)	Glycerol-PalladiumBeads (n=30)	0.0708197	0.790147	0.964643
Glycerol-Cysteine-Palladium (n=30)	PalladiumBeads (n=30)	0.223825	0.636141	0.964643
Glycerol-Cysteine-Palladium (n=30)	Snap-freezing (n=30)	0.000874317	0.976411	0.998602
Glycerol-Cysteine-Palladium (n=30)	Sucrose (n=30)	0.0631694	0.801555	0.964643
Glycerol-DSMO-PEG (n=30)	Glycerol-PalladiumBeads (n=30)	0.923497	0.336558	0.89089
Glycerol-DSMO-PEG (n=30)	PalladiumBeads (n=30)	0.00546448	0.941072	0.984843
Glycerol-DSMO-PEG (n=30)	Snap-freezing (n=30)	0.367432	0.544408	0.964643
Glycerol-DSMO-PEG (n=30)	Sucrose (n=30)	0.0559563	0.813005	0.964643
Glycerol-PalladiumBeads (n=30)	PalladiumBeads (n=30)	0.613989	0.43329	0.964643
Glycerol-PalladiumBeads (n=30)	Snap-freezing (n=30)	0.0428415	0.836024	0.964643
Glycerol-PalladiumBeads (n=30)	Sucrose (n=30)	0.223825	0.636141	0.964643
PalladiumBeads (n=30)	Snap-freezing (n=30)	0.349727	0.554268	0.964643
PalladiumBeads (n=30)	Sucrose (n=30)	0.0963934	0.756201	0.964643
Snap-freezing (n=30)	Sucrose (n=30)	0.0559563	0.813005	0.964643

## Sheet: Shannon
Group 1	Group 2	H	p-value	q-value
Fresh (n=15)	Cultured (n=255)	7.14287	0.00752625	0.00752625
Group 1	Group 2	H	p-value	q-value
DMSO-Trehalose-TSB (n=30)	Direct-Plating (n=15)	0.793623	0.373007	0.988204
DMSO-Trehalose-TSB (n=30)	Fresh (n=15)	4.59188	0.0321237	0.206509
DMSO-Trehalose-TSB (n=30)	Glycerol (n=30)	0.0139891	0.905849	0.988204
DMSO-Trehalose-TSB (n=30)	Glycerol-Cysteine-Palladium (n=30)	0.0559563	0.813005	0.988204
DMSO-Trehalose-TSB (n=30)	Glycerol-DSMO-PEG (n=30)	0.462514	0.496452	0.988204
DMSO-Trehalose-TSB (n=30)	Glycerol-PalladiumBeads (n=30)	0.0708197	0.790147	0.988204
DMSO-Trehalose-TSB (n=30)	PalladiumBeads (n=30)	0.0631694	0.801555	0.988204
DMSO-Trehalose-TSB (n=30)	Snap-freezing (n=30)	0.0708197	0.790147	0.988204
DMSO-Trehalose-TSB (n=30)	Sucrose (n=30)	0.0963934	0.756201	0.988204
Direct-Plating (n=15)	Fresh (n=15)	1.4972	0.221102	0.988204
Direct-Plating (n=15)	Glycerol (n=30)	0.670145	0.413001	0.988204
Direct-Plating (n=15)	Glycerol-Cysteine-Palladium (n=30)	0.793623	0.373007	0.988204
Direct-Plating (n=15)	Glycerol-DSMO-PEG (n=30)	1.75362	0.185422	0.927109
Direct-Plating (n=15)	Glycerol-PalladiumBeads (n=30)	0.670145	0.413001	0.988204
Direct-Plating (n=15)	PalladiumBeads (n=30)	0.881739	0.347726	0.988204
Direct-Plating (n=15)	Snap-freezing (n=30)	0.631304	0.426877	0.988204
Direct-Plating (n=15)	Sucrose (n=30)	0.837101	0.360227	0.988204
Fresh (n=15)	Glycerol (n=30)	4.69565	0.030239	0.206509
Fresh (n=15)	Glycerol-Cysteine-Palladium (n=30)	4.90667	0.0267532	0.206509
Fresh (n=15)	Glycerol-DSMO-PEG (n=30)	6.51362	0.0107051	0.206509
Fresh (n=15)	Glycerol-PalladiumBeads (n=30)	5.7971	0.0160526	0.206509
Fresh (n=15)	PalladiumBeads (n=30)	5.23188	0.0221765	0.206509
Fresh (n=15)	Snap-freezing (n=30)	4.28754	0.0383928	0.215959
Fresh (n=15)	Sucrose (n=30)	5.56754	0.0182965	0.206509
Glycerol (n=30)	Glycerol-Cysteine-Palladium (n=30)	0.000218579	0.988204	0.988204
Glycerol (n=30)	Glycerol-DSMO-PEG (n=30)	0.349727	0.554268	0.988204
Glycerol (n=30)	Glycerol-PalladiumBeads (n=30)	0.0264481	0.870811	0.988204
Glycerol (n=30)	PalladiumBeads (n=30)	0.00786885	0.929315	0.988204
Glycerol (n=30)	Snap-freezing (n=30)	0.0874317	0.767468	0.988204
Glycerol (n=30)	Sucrose (n=30)	0.0177049	0.894146	0.988204
Glycerol-Cysteine-Palladium (n=30)	Glycerol-DSMO-PEG (n=30)	0.385574	0.534635	0.988204
Glycerol-Cysteine-Palladium (n=30)	Glycerol-PalladiumBeads (n=30)	0.000218579	0.988204	0.988204
Glycerol-Cysteine-Palladium (n=30)	PalladiumBeads (n=30)	0.00349727	0.952842	0.988204
Glycerol-Cysteine-Palladium (n=30)	Snap-freezing (n=30)	0.183825	0.668106	0.988204
Glycerol-Cysteine-Palladium (n=30)	Sucrose (n=30)	0.00546448	0.941072	0.988204
Glycerol-DSMO-PEG (n=30)	Glycerol-PalladiumBeads (n=30)	0.283279	0.59456	0.988204
Glycerol-DSMO-PEG (n=30)	PalladiumBeads (n=30)	0.183825	0.668106	0.988204
Glycerol-DSMO-PEG (n=30)	Snap-freezing (n=30)	0.813333	0.367137	0.988204
Glycerol-DSMO-PEG (n=30)	Sucrose (n=30)	0.367432	0.544408	0.988204
Glycerol-PalladiumBeads (n=30)	PalladiumBeads (n=30)	0.000874317	0.976411	0.988204
Glycerol-PalladiumBeads (n=30)	Snap-freezing (n=30)	0.252678	0.615196	0.988204
Glycerol-PalladiumBeads (n=30)	Sucrose (n=30)	0.00349727	0.952842	0.988204
PalladiumBeads (n=30)	Snap-freezing (n=30)	0.210055	0.646725	0.988204
PalladiumBeads (n=30)	Sucrose (n=30)	0.00196721	0.964623	0.988204
Snap-freezing (n=30)	Sucrose (n=30)	0.183825	0.668106	0.988204
