# Supplementary material for: Evaluating long-term stool preservation methods for maximizing the recovery of viable human fecal microbiota
Source: Gut Microbes Rep. 2025 Dec 7;2(1):2594958. doi: 10.1080/29933935.2025.2594958 (PMC12940166; doi:10.1080/29933935.2025.2594958)
Supplement: Supplementary material — Table S5 [file KGMR_A_2594958_SM2547.xlsx]

## Sheet: All_overlap
Taxa	Fresh	Direct-Plating	DMSO-Trehalose-TSB	Glycerol	Glycerol-Cysteine-Palladium	Glycerol-DMSO-PEG	Glycerol-PalladiumBeads	PalladiumBeads	Snap-freezing	Sucrose	Relative_Abundance
d__Bacteria;p__Proteobacteria;c__Gammaproteobacteria;o__Enterobacterales;f__Enterobacteriaceae;g__Escherichia-Shigella	1	1	1	1	1	1	1	1	1	1	24.7542
d__Bacteria;p__Proteobacteria;c__Gammaproteobacteria;o__Enterobacterales;f__Enterobacteriaceae;__	1	1	1	1	1	1	1	1	1	1	12.7593
d__Bacteria;p__Bacteroidota;c__Bacteroidia;o__Bacteroidales;f__Bacteroidaceae;g__Bacteroides	1	1	1	1	1	1	1	1	1	1	9.45537
d__Bacteria;p__Firmicutes;c__Bacilli;o__Lactobacillales;f__Enterococcaceae;g__Enterococcus	1	1	1	1	1	1	1	1	1	1	6.67655
d__Bacteria;p__Firmicutes;c__Bacilli;o__Lactobacillales;f__Streptococcaceae;g__Streptococcus	1	1	1	1	1	1	1	1	1	1	6.08307
d__Bacteria;p__Actinobacteriota;c__Actinobacteria;o__Bifidobacteriales;f__Bifidobacteriaceae;g__Bifidobacterium	1	1	1	1	1	1	1	1	1	1	5.79038
d__Bacteria;p__Proteobacteria;c__Gammaproteobacteria;o__Enterobacterales;f__Morganellaceae;g__Proteus	1	1	1	1	1	1	1	1	1	1	5.65925
d__Bacteria;p__Proteobacteria;c__Gammaproteobacteria;o__Burkholderiales;f__Sutterellaceae;g__Sutterella	1	1	1	1	1	1	1	1	1	1	2.60928
d__Bacteria;p__Firmicutes;c__Negativicutes;o__Veillonellales-Selenomonadales;f__Veillonellaceae;g__Megasphaera	1	1	1	1	1	1	1	1	1	1	2.5515
d__Bacteria;p__Firmicutes;c__Clostridia;o__Lachnospirales;f__Lachnospiraceae;g__Blautia	1	1	1	1	1	1	1	1	1	1	1.71414
d__Bacteria;p__Firmicutes;c__Bacilli;o__Lactobacillales;f__Streptococcaceae;g__Lactococcus	1	1	1	1	1	1	1	1	1	1	1.44715
d__Bacteria;p__Firmicutes;c__Bacilli;o__Lactobacillales;f__Lactobacillaceae;g__Lactobacillus	1	1	1	1	1	1	1	1	1	1	1.41928
d__Bacteria;p__Firmicutes;c__Negativicutes;o__Veillonellales-Selenomonadales;f__Veillonellaceae;g__Veillonella	1	1	1	1	1	1	1	1	1	1	1.3591
d__Bacteria;p__Firmicutes;c__Clostridia;o__Lachnospirales;f__Lachnospiraceae;g__Lachnoclostridium	1	1	1	1	1	1	1	1	1	1	1.05896
d__Bacteria;p__Firmicutes;c__Clostridia;o__Lachnospirales;f__Lachnospiraceae;g__[Ruminococcus]_torques_group	1	1	1	1	1	1	1	1	1	1	0.990518
d__Bacteria;p__Bacteroidota;c__Bacteroidia;o__Bacteroidales;f__Prevotellaceae;g__Prevotella	1	1	1	1	1	1	1	1	1	1	0.986285
d__Bacteria;p__Firmicutes;c__Clostridia;o__Lachnospirales;f__Lachnospiraceae;g__Anaerostipes	1	1	1	1	1	1	1	1	1	1	0.816378
d__Bacteria;p__Campilobacterota;c__Campylobacteria;o__Campylobacterales;f__Campylobacteraceae;g__Campylobacter	1	1	1	1	1	1	1	1	1	1	0.802104
d__Bacteria;p__Bacteroidota;c__Bacteroidia;o__Bacteroidales;f__Tannerellaceae;g__Parabacteroides	1	1	1	1	1	1	1	1	1	1	0.758136
d__Bacteria;p__Firmicutes;c__Bacilli;o__Lactobacillales;f__Lactobacillaceae;g__Pediococcus	1	1	1	1	1	1	1	1	1	1	0.749516
d__Bacteria;p__Firmicutes;c__Clostridia;o__Lachnospirales;f__Lachnospiraceae;g__Dorea	1	1	1	1	1	1	1	1	1	1	0.745715
d__Bacteria;p__Firmicutes;c__Bacilli;o__Erysipelotrichales;f__Erysipelatoclostridiaceae;g__Erysipelatoclostridium	1	1	1	1	1	1	1	1	1	1	0.680521
d__Bacteria;p__Firmicutes;c__Clostridia;o__Oscillospirales;f__Ruminococcaceae;g__Faecalibacterium	1	1	1	1	1	1	1	1	1	1	0.631147
d__Bacteria;p__Firmicutes;c__Clostridia;o__Oscillospirales;f__Ruminococcaceae;g__Subdoligranulum	1	1	1	1	1	1	1	1	1	1	0.618139
d__Bacteria;p__Firmicutes;c__Clostridia;o__Lachnospirales;f__Lachnospiraceae;g__Coprococcus	1	1	1	1	1	1	1	1	1	1	0.485495
d__Bacteria;p__Firmicutes;c__Negativicutes;o__Veillonellales-Selenomonadales;f__Selenomonadaceae;g__Megamonas	1	1	1	1	1	1	1	1	1	1	0.470726
d__Bacteria;p__Firmicutes;c__Negativicutes;o__Acidaminococcales;f__Acidaminococcaceae;g__Phascolarctobacterium	1	1	1	1	1	1	1	1	1	1	0.438036
d__Bacteria;p__Firmicutes;c__Bacilli;o__Erysipelotrichales;f__Erysipelatoclostridiaceae;g__Erysipelotrichaceae_UCG-003	1	1	1	1	1	1	1	1	1	1	0.426882
d__Bacteria;p__Firmicutes;c__Clostridia;o__Lachnospirales;f__Lachnospiraceae;__	1	1	1	1	1	1	1	1	1	1	0.34315
d__Bacteria;p__Firmicutes;c__Clostridia;o__Lachnospirales;f__Lachnospiraceae;g__Lachnospiraceae_UCG-004	1	1	1	1	1	1	1	1	1	1	0.337773
d__Bacteria;p__Firmicutes;c__Bacilli;o__Lactobacillales;f__Leuconostocaceae;g__Weissella	1	1	1	1	1	1	1	1	1	1	0.336785
d__Bacteria;p__Firmicutes;c__Clostridia;o__Lachnospirales;f__Lachnospiraceae;g__Agathobacter	1	1	1	1	1	1	1	1	1	1	0.295413
d__Bacteria;p__Firmicutes;c__Clostridia;o__Oscillospirales;f__Oscillospiraceae;g__UCG-002	1	1	1	1	1	1	1	1	1	1	0.230558
d__Bacteria;p__Firmicutes;c__Clostridia;o__Oscillospirales;f__Oscillospiraceae;g__Flavonifractor	1	1	1	1	1	1	1	1	1	1	0.213194
d__Bacteria;p__Firmicutes;c__Clostridia;o__Lachnospirales;f__Lachnospiraceae;g__Lachnospiraceae_UCG-010	1	1	1	1	1	1	1	1	1	1	0.20031
d__Bacteria;p__Firmicutes;c__Clostridia;o__Lachnospirales;f__Lachnospiraceae;g__Fusicatenibacter	1	1	1	1	1	1	1	1	1	1	0.194933
d__Bacteria;p__Firmicutes;c__Clostridia;o__Lachnospirales;f__Lachnospiraceae;g__[Ruminococcus]_gauvreauii_group	1	1	1	1	1	1	1	1	1	1	0.18897
d__Bacteria;p__Firmicutes;c__Clostridia;o__Oscillospirales;f__Oscillospiraceae;g__UCG-003	1	1	1	1	1	1	1	1	1	1	0.16796
d__Bacteria;p__Firmicutes;c__Clostridia;o__Oscillospirales;f__Ruminococcaceae;g__CAG-352	1	1	1	1	1	1	1	1	1	1	0.15625
d__Bacteria;p__Proteobacteria;c__Gammaproteobacteria;o__Enterobacterales;__;__	1	1	1	1	1	1	1	1	1	1	0.147629
d__Bacteria;p__Firmicutes;c__Clostridia;o__Lachnospirales;f__Lachnospiraceae;g__[Eubacterium]_fissicatena_group	1	1	1	1	1	1	1	1	1	1	0.147166
d__Bacteria;p__Firmicutes;c__Clostridia;o__Clostridiales;f__Clostridiaceae;g__Clostridium_sensu_stricto_1	1	1	1	1	1	1	1	1	1	1	0.144941
d__Bacteria;p__Firmicutes;c__Negativicutes;o__Veillonellales-Selenomonadales;f__Veillonellaceae;g__Dialister	1	1	1	1	1	1	1	1	1	1	0.141759
d__Bacteria;p__Firmicutes;c__Clostridia;o__Peptostreptococcales-Tissierellales;f__Peptostreptococcaceae;g__Paraclostridium	1	1	1	1	1	1	1	1	1	1	0.138051
d__Bacteria;p__Verrucomicrobiota;c__Verrucomicrobiae;o__Verrucomicrobiales;f__Akkermansiaceae;g__Akkermansia	1	1	1	1	1	1	1	1	1	1	0.134528
d__Bacteria;p__Firmicutes;c__Clostridia;o__Lachnospirales;f__Lachnospiraceae;g__[Eubacterium]_hallii_group	1	1	1	1	1	1	1	1	1	1	0.132922
d__Bacteria;p__Firmicutes;c__Clostridia;o__Peptostreptococcales-Tissierellales;f__Peptostreptococcaceae;g__Clostridioides	1	1	1	1	1	1	1	1	1	1	0.129245
d__Bacteria;p__Firmicutes;c__Clostridia;o__Oscillospirales;f__Butyricicoccaceae;g__Butyricicoccus	1	1	1	1	1	1	1	1	1	1	0.1277
d__Bacteria;p__Firmicutes;c__Clostridia;o__Oscillospirales;f__Oscillospiraceae;g__Colidextribacter	1	1	1	1	1	1	1	1	1	1	0.124518
d__Bacteria;p__Firmicutes;c__Clostridia;o__Lachnospirales;f__Lachnospiraceae;g__Lachnospiraceae_NK4A136_group	1	1	1	1	1	1	1	1	1	1	0.120161
d__Bacteria;p__Firmicutes;c__Bacilli;o__Lactobacillales;f__Leuconostocaceae;g__Leuconostoc	1	1	1	1	1	1	1	1	1	1	0.113549
d__Bacteria;p__Actinobacteriota;c__Coriobacteriia;o__Coriobacteriales;f__Coriobacteriaceae;g__Collinsella	1	1	1	1	1	1	1	1	1	1	0.111077
d__Bacteria;p__Bacteroidota;c__Bacteroidia;o__Bacteroidales;f__Rikenellaceae;g__Alistipes	1	1	1	1	1	1	1	1	1	1	0.110027
d__Bacteria;p__Desulfobacterota;c__Desulfovibrionia;o__Desulfovibrionales;f__Desulfovibrionaceae;g__Bilophila	1	1	1	1	1	1	1	1	1	1	0.101993
d__Bacteria;p__Firmicutes;c__Bacilli;o__Erysipelotrichales;f__Erysipelotrichaceae;g__Holdemanella	1	1	1	1	1	1	1	1	1	1	0.101406
d__Bacteria;p__Firmicutes;c__Clostridia;o__Peptostreptococcales-Tissierellales;f__Peptostreptococcales-Tissierellales;g__Peptoniphilus	1	1	1	1	1	1	1	1	1	1	0.100572
d__Bacteria;p__Bacteroidota;c__Bacteroidia;o__Bacteroidales;f__Dysgonomonadaceae;g__Dysgonomonas	1	1	1	1	1	1	1	1	1	1	0.091797
d__Bacteria;p__Firmicutes;c__Clostridia;o__Lachnospirales;f__Lachnospiraceae;g__[Ruminococcus]_gnavus_group	1	1	1	1	1	1	1	1	1	1	0.0878421
d__Bacteria;p__Firmicutes;c__Clostridia;o__Oscillospirales;f__Oscillospiraceae;g__uncultured	1	1	1	1	1	1	1	1	1	1	0.0861427
d__Bacteria;p__Firmicutes;c__Clostridia;o__Lachnospirales;f__Lachnospiraceae;g__uncultured	1	1	1	1	1	1	1	1	1	1	0.0828676
d__Bacteria;p__Fusobacteriota;c__Fusobacteriia;o__Fusobacteriales;f__Fusobacteriaceae;g__Fusobacterium	1	1	1	1	1	1	1	1	1	1	0.0808901
d__Bacteria;p__Firmicutes;c__Clostridia;o__Lachnospirales;f__Lachnospiraceae;g__[Eubacterium]_eligens_group	1	1	1	1	1	1	1	1	1	1	0.0794997
d__Bacteria;p__Actinobacteriota;c__Coriobacteriia;o__Coriobacteriales;f__Eggerthellaceae;g__Eggerthella	1	1	1	1	1	1	1	1	1	1	0.0711882
d__Bacteria;p__Proteobacteria;c__Gammaproteobacteria;o__Burkholderiales;f__Sutterellaceae;g__Parasutterella	1	1	1	1	1	1	1	1	1	1	0.06643
d__Bacteria;p__Firmicutes;c__Clostridia;o__Peptostreptococcales-Tissierellales;f__Peptostreptococcaceae;g__Intestinibacter	1	1	1	1	1	1	1	1	1	1	0.0654104
d__Bacteria;p__Proteobacteria;c__Gammaproteobacteria;o__Enterobacterales;f__Yersiniaceae;__	1	1	1	1	1	1	1	1	1	1	0.0562338
d__Bacteria;p__Bacteroidota;c__Bacteroidia;o__Bacteroidales;f__Barnesiellaceae;g__Barnesiella	1	1	1	1	1	1	1	1	1	1	0.0559557
d__Bacteria;p__Firmicutes;c__Clostridia;o__Clostridia_UCG-014;f__Clostridia_UCG-014;g__Clostridia_UCG-014	1	1	1	1	1	1	1	1	1	1	0.0543181
d__Bacteria;p__Firmicutes;c__Clostridia;o__Peptostreptococcales-Tissierellales;f__Peptostreptococcaceae;g__Romboutsia	1	1	1	1	1	1	1	1	1	1	0.0530204
d__Bacteria;p__Firmicutes;c__Bacilli;o__Erysipelotrichales;f__Erysipelotrichaceae;g__[Clostridium]_innocuum_group	1	1	1	1	1	1	1	1	1	1	0.0479532
d__Bacteria;p__Firmicutes;c__Clostridia;o__Christensenellales;f__Christensenellaceae;g__Christensenellaceae_R-7_group	1	1	1	1	1	1	1	1	1	1	0.0458521
d__Bacteria;p__Firmicutes;c__Clostridia;o__Oscillospirales;f__Oscillospiraceae;__	1	1	1	1	1	1	1	1	1	1	0.0458521
d__Bacteria;p__Firmicutes;c__Clostridia;o__Lachnospirales;f__Lachnospiraceae;g__Sellimonas	1	1	1	1	1	1	1	1	1	1	0.0450179
d__Bacteria;p__Bacteroidota;c__Bacteroidia;o__Bacteroidales;f__Porphyromonadaceae;g__Porphyromonas	1	1	1	1	1	1	1	1	1	1	0.0449561
d__Archaea;p__Euryarchaeota;c__Methanobacteria;o__Methanobacteriales;f__Methanobacteriaceae;g__Methanobrevibacter	1	1	1	1	1	1	1	1	1	1	0.0420826
d__Bacteria;p__Firmicutes;c__Clostridia;o__Oscillospirales;f__Ruminococcaceae;g__Fournierella	1	1	1	1	1	1	1	1	1	1	0.0415265
d__Bacteria;p__Firmicutes;c__Clostridia;o__Lachnospirales;f__Lachnospiraceae;g__Roseburia	1	1	1	1	1	1	1	1	1	1	0.0354087
d__Bacteria;p__Proteobacteria;c__Gammaproteobacteria;o__Enterobacterales;f__Hafniaceae;g__Hafnia-Obesumbacterium	1	1	1	1	1	1	1	1	1	1	0.033215
d__Bacteria;p__Firmicutes;c__Clostridia;o__Lachnospirales;f__Lachnospiraceae;g__Tyzzerella	1	1	1	1	1	1	1	1	1	1	0.0315465
d__Bacteria;p__Firmicutes;c__Bacilli;o__Erysipelotrichales;f__Erysipelatoclostridiaceae;g__Coprobacillus	1	1	1	1	1	1	1	1	1	1	0.0275916
d__Bacteria;p__Firmicutes;c__Clostridia;o__Oscillospirales;f__[Eubacterium]_coprostanoligenes_group;g__[Eubacterium]_coprostanoligenes_group	1	1	1	1	1	1	1	1	1	1	0.0268192
d__Bacteria;p__Firmicutes;c__Clostridia;o__Lachnospirales;f__Lachnospiraceae;g__[Eubacterium]_ventriosum_group	1	1	1	1	1	1	1	1	1	1	0.0268192
d__Bacteria;p__Firmicutes;c__Bacilli;o__Bacillales;f__Bacillaceae;g__Bacillus	1	1	1	1	1	1	1	1	1	1	0.0262012
d__Bacteria;p__Firmicutes;c__Clostridia;o__Lachnospirales;f__Lachnospiraceae;g__Lachnospiraceae_ND3007_group	1	1	1	1	1	1	1	1	1	1	0.0255833
d__Bacteria;p__Desulfobacterota;c__Desulfovibrionia;o__Desulfovibrionales;f__Desulfovibrionaceae;g__Desulfovibrio	1	1	1	1	1	1	1	1	1	1	0.0254906
d__Bacteria;p__Firmicutes;c__Clostridia;o__Oscillospirales;f__Oscillospiraceae;g__Intestinimonas	1	1	1	1	1	1	1	1	1	1	0.0228334
d__Bacteria;p__Firmicutes;c__Clostridia;o__Peptostreptococcales-Tissierellales;f__Peptostreptococcales-Tissierellales;g__Ezakiella	1	1	1	1	1	1	1	1	1	1	0.0225244
d__Bacteria;p__Firmicutes;c__Clostridia;o__Monoglobales;f__Monoglobaceae;g__Monoglobus	1	1	1	1	1	1	1	1	1	1	0.0224008
d__Bacteria;p__Firmicutes;c__Clostridia;o__Oscillospirales;f__Ruminococcaceae;g__Ruminococcus	1	1	1	1	1	1	1	1	1	1	0.0221227
d__Bacteria;p__Firmicutes;c__Clostridia;o__Peptostreptococcales-Tissierellales;f__Anaerovoracaceae;g__Family_XIII_AD3011_group	1	1	1	1	1	1	1	1	1	1	0.0215357
d__Bacteria;p__Firmicutes;c__Clostridia;o__Peptostreptococcales-Tissierellales;f__Peptostreptococcales-Tissierellales;g__Finegoldia	1	1	1	1	1	1	1	1	1	1	0.0200835
d__Bacteria;p__Actinobacteriota;c__Actinobacteria;o__Corynebacteriales;f__Corynebacteriaceae;g__Corynebacterium	1	1	1	1	1	1	1	1	1	1	0.0195582
d__Bacteria;p__Firmicutes;c__Clostridia;o__Oscillospirales;f__Oscillospiraceae;g__Oscillibacter	1	1	1	1	1	1	1	1	1	1	0.019033
d__Bacteria;p__Firmicutes;c__Bacilli;o__Staphylococcales;f__Staphylococcaceae;g__Staphylococcus	1	1	1	1	1	1	1	1	1	1	0.0186004
d__Bacteria;p__Bacteroidota;c__Bacteroidia;o__Bacteroidales;f__Prevotellaceae;g__Paraprevotella	1	1	1	1	1	1	1	1	1	1	0.0171173
d__Bacteria;p__Bacteroidota;c__Bacteroidia;o__Bacteroidales;f__Tannerellaceae;__	1	1	1	1	1	1	1	1	1	1	0.0170864
d__Bacteria;p__Actinobacteriota;c__Coriobacteriia;o__Coriobacteriales;f__Eggerthellaceae;g__Enterorhabdus	1	1	1	1	1	1	1	1	1	1	0.0168083
d__Bacteria;p__Actinobacteriota;c__Coriobacteriia;o__Coriobacteriales;f__Eggerthellaceae;g__Senegalimassilia	1	1	1	1	1	1	1	1	1	1	0.0165303
d__Bacteria;p__Firmicutes;c__Clostridia;o__Lachnospirales;f__Lachnospiraceae;g__Lachnospira	1	1	1	1	1	1	1	1	1	1	0.0162522
d__Bacteria;p__Firmicutes;c__Clostridia;o__Oscillospirales;f__Ruminococcaceae;g__Incertae_Sedis	1	1	1	1	1	1	1	1	1	1	0.0156342
d__Bacteria;p__Firmicutes;c__Clostridia;o__Oscillospirales;f__Oscillospiraceae;g__UCG-005	1	1	1	1	1	1	1	1	1	1	0.0155415
d__Bacteria;p__Firmicutes;c__Clostridia;o__Peptostreptococcales-Tissierellales;f__Peptostreptococcales-Tissierellales;g__Anaerococcus	1	1	1	1	1	1	1	1	1	1	0.0152943
d__Bacteria;p__Firmicutes;c__Clostridia;o__Lachnospirales;f__Lachnospiraceae;g__Marvinbryantia	1	1	1	1	1	1	1	1	1	1	0.0147382
d__Bacteria;p__Firmicutes;c__Clostridia;o__Oscillospirales;f__Ruminococcaceae;g__Angelakisella	1	1	1	1	1	1	1	1	1	1	0.013595
d__Bacteria;p__Firmicutes;c__Clostridia;o__Peptostreptococcales-Tissierellales;f__Peptostreptococcaceae;g__Paeniclostridium	1	1	1	1	1	1	1	1	1	1	0.0115866
d__Bacteria;p__Firmicutes;c__Clostridia;o__Oscillospirales;f__Ruminococcaceae;g__UBA1819	1	1	1	1	1	1	1	1	1	1	0.0106906
d__Bacteria;p__Firmicutes;c__Clostridia;o__Lachnospirales;f__Lachnospiraceae;g__Eisenbergiella	1	1	1	1	1	1	1	1	1	1	0.00911481
d__Bacteria;p__Bacteroidota;c__Bacteroidia;o__Bacteroidales;f__Marinifilaceae;g__Odoribacter	1	1	1	1	1	1	1	1	1	1	0.00871314
d__Bacteria;p__Proteobacteria;c__Gammaproteobacteria;o__Pseudomonadales;f__Pseudomonadaceae;g__Pseudomonas	1	1	1	1	1	1	1	1	1	1	0.00865135
d__Bacteria;p__Firmicutes;c__Clostridia;o__Lachnospirales;f__Lachnospiraceae;g__Robinsoniella	1	1	1	1	1	1	1	1	1	1	0.00673569
d__Bacteria;p__Firmicutes;c__Bacilli;o__Erysipelotrichales;f__Erysipelotrichaceae;g__Holdemania	1	1	1	1	1	1	1	1	1	1	0.00670479
d__Bacteria;p__Proteobacteria;c__Gammaproteobacteria;o__Pasteurellales;f__Pasteurellaceae;g__Haemophilus	1	1	1	1	1	1	1	1	1	1	0.00655031
d__Bacteria;p__Firmicutes;c__Clostridia;o__Oscillospirales;f__Ruminococcaceae;__	1	1	1	1	1	1	1	1	1	1	0.00494363
d__Bacteria;p__Firmicutes;c__Bacilli;o__Lactobacillales;f__Listeriaceae;g__Listeria	1	1	1	1	1	1	1	1	1	1	0.00472734
d__Bacteria;p__Firmicutes;c__Clostridia;o__Lachnospirales;f__Lachnospiraceae;g__Moryella	1	1	1	1	1	1	1	1	1	1	0.00454196
d__Bacteria;p__Firmicutes;c__Clostridia;o__Oscillospirales;f__Ruminococcaceae;g__[Eubacterium]_siraeum_group	1	1	1	1	1	1	1	1	1	1	0.00315156
d__Bacteria;p__Firmicutes;c__Clostridia;o__Peptostreptococcales-Tissierellales;f__Peptostreptococcales-Tissierellales;g__Fenollaria	1	1	1	1	1	1	1	1	1	1	0.00305887
d__Bacteria;p__Firmicutes;c__Clostridia;o__Oscillospirales;f__Butyricicoccaceae;g__UCG-009	1	1	1	1	1	1	1	1	1	1	0.00278079
d__Bacteria;p__Firmicutes;c__Clostridia;o__Oscillospirales;f__Oscillospiraceae;g__Oscillospira	1	1	1	1	1	1	1	1	1	1	0.00231733
d__Bacteria;p__Firmicutes;c__Clostridia;o__Oscillospirales;f__Ruminococcaceae;g__Candidatus_Soleaferrea	1	1	1	1	1	1	1	1	1	1	0.00163758
d__Bacteria;p__Firmicutes;c__Clostridia;o__Peptostreptococcales-Tissierellales;f__Anaerovoracaceae;g__Mogibacterium	1	1	1	1	1	1	1	1	1	1	0.00123591
d__Bacteria;p__Firmicutes;c__Clostridia;o__Oscillospirales;f__Ruminococcaceae;g__Anaerotruncus	1	1	1	1	1	1	1	1	1	1	0.00108142

## Sheet: Unique_Fresh
Taxa	Fresh	Direct-Plating	DMSO-Trehalose-TSB	Glycerol	Glycerol-Cysteine-Palladium	Glycerol-DMSO-PEG	Glycerol-PalladiumBeads	PalladiumBeads	Snap-freezing	Sucrose	Relative_Abundance
d__Bacteria;p__Firmicutes;c__Clostridia;o__Peptostreptococcales-Tissierellales;f__Peptostreptococcaceae;g__Terrisporobacter	1	0	0	0	0	0	0	0	0	0	0.0129461
d__Bacteria;p__Firmicutes;c__Clostridia;o__Lachnospirales;f__Defluviitaleaceae;g__Defluviitaleaceae_UCG-011	1	0	0	0	0	0	0	0	0	0	0.00163758
d__Bacteria;p__Actinobacteriota;c__Coriobacteriia;o__Coriobacteriales;f__Eggerthellaceae;g__uncultured	1	0	0	0	0	0	0	0	0	0	0.0013595
d__Bacteria;p__Firmicutes;c__Clostridia;o__Lachnospirales;f__Lachnospiraceae;g__Lachnospiraceae_UCG-003	1	0	0	0	0	0	0	0	0	0	0.000803339
d__Bacteria;p__Actinobacteriota;c__Coriobacteriia;o__Coriobacteriales;f__Eggerthellaceae;g__Adlercreutzia	1	0	0	0	0	0	0	0	0	0	0.00052526
d__Bacteria;p__Firmicutes;c__Clostridia;o__Lachnospirales;f__Lachnospiraceae;g__Howardella	1	0	0	0	0	0	0	0	0	0	0.000494363
d__Bacteria;p__Firmicutes;c__Clostridia;o__Peptostreptococcales-Tissierellales;f__Anaerovoracaceae;g__Family_XIII_UCG-001	1	0	0	0	0	0	0	0	0	0	0.000494363
d__Bacteria;p__Firmicutes;c__Clostridia;o__Oscillospirales;f__Oscillospiraceae;g__Papillibacter	1	0	0	0	0	0	0	0	0	0	0.000463465
d__Bacteria;p__Bacteroidota;c__Bacteroidia;o__Bacteroidales;f__Prevotellaceae;g__Alloprevotella	1	0	0	0	0	0	0	0	0	0	0.000432567
d__Bacteria;p__Firmicutes;c__Clostridia;o__Lachnospirales;f__Lachnospiraceae;g__[Eubacterium]_ruminantium_group	1	0	0	0	0	0	0	0	0	0	0.000432567
d__Bacteria;p__Firmicutes;c__Clostridia;o__Oscillospirales;f__Butyricicoccaceae;g__UCG-008	1	0	0	0	0	0	0	0	0	0	0.000339874
d__Bacteria;p__Actinobacteriota;c__Actinobacteria;o__Micrococcales;f__Micrococcaceae;g__Rothia	1	0	0	0	0	0	0	0	0	0	0.000308977
d__Bacteria;p__Firmicutes;c__Clostridia;o__Lachnospirales;f__Lachnospiraceae;g__Shuttleworthia	1	0	0	0	0	0	0	0	0	0	0.000185386
d__Bacteria;p__Firmicutes;c__Clostridia;o__Christensenellales;f__Christensenellaceae;g__Christensenella	1	0	0	0	0	0	0	0	0	0	0.000154488
d__Bacteria;p__Firmicutes;c__Clostridia;o__Lachnospirales;f__Lachnospiraceae;g__CHKCI001	1	0	0	0	0	0	0	0	0	0	0.000154488
d__Bacteria;p__Firmicutes;c__Clostridia;o__Peptococcales;f__Peptococcaceae;g__uncultured	1	0	0	0	0	0	0	0	0	0	0.000123591
d__Bacteria;p__Proteobacteria;c__Alphaproteobacteria;o__Rhodospirillales;f__uncultured;g__uncultured	1	0	0	0	0	0	0	0	0	0	0.000123591
d__Bacteria;p__Firmicutes;c__Clostridia;o__Oscillospirales;f__[Clostridium]_methylpentosum_group;g__[Clostridium]_methylpentosum_group	1	0	0	0	0	0	0	0	0	0	0.000123591
d__Bacteria;p__Actinobacteriota;c__Coriobacteriia;o__Coriobacteriales;f__Eggerthellaceae;__	1	0	0	0	0	0	0	0	0	0	9.2693e-05
d__Bacteria;p__Actinobacteriota;c__Coriobacteriia;o__Coriobacteriales;f__Eggerthellaceae;g__DNF00809	1	0	0	0	0	0	0	0	0	0	9.2693e-05
d__Bacteria;p__Actinobacteriota;c__Coriobacteriia;o__Coriobacteriales;f__Atopobiaceae;g__Olsenella	1	0	0	0	0	0	0	0	0	0	9.2693e-05
d__Bacteria;p__Firmicutes;c__Clostridia;o__Oscillospirales;f__Ruminococcaceae;g__DTU089	1	0	0	0	0	0	0	0	0	0	6.17953e-05
d__Bacteria;p__Firmicutes;c__Bacilli;o__Lactobacillales;f__Carnobacteriaceae;g__Granulicatella	1	0	0	0	0	0	0	0	0	0	6.17953e-05
d__Bacteria;p__Firmicutes;c__Clostridia;o__Oscillospirales;f__Ruminococcaceae;g__Paludicola	1	0	0	0	0	0	0	0	0	0	6.17953e-05
d__Bacteria;p__Verrucomicrobiota;c__Lentisphaeria;o__Victivallales;f__vadinBE97;g__vadinBE97	1	0	0	0	0	0	0	0	0	0	6.17953e-05
d__Bacteria;p__Firmicutes;c__Clostridia;o__Peptostreptococcales-Tissierellales;f__Anaerovoracaceae;__	1	0	0	0	0	0	0	0	0	0	6.17953e-05
d__Bacteria;p__Firmicutes;c__Bacilli;o__Erysipelotrichales;f__Erysipelotrichaceae;g__Solobacterium	1	0	0	0	0	0	0	0	0	0	3.08977e-05
