# Supplementary material for: Evaluating long-term stool preservation methods for maximizing the recovery of viable human fecal microbiota
Source: Gut Microbes Rep. 2025 Dec 7;2(1):2594958. doi: 10.1080/29933935.2025.2594958 (PMC12940166; doi:10.1080/29933935.2025.2594958)
Supplement: Supplementary material — Table S6 [file KGMR_A_2594958_SM2548.xlsx]

## Sheet: ObservedASVs
Group 1	Group 2	H	p-value	q-value
80C (n=120)	Direct-Plating (n=15)	2.39476	0.121743	0.178999
80C (n=120)	Fresh (n=15)	10.5793	0.00114358	0.00453964
80C (n=120)	liquid-nitrogen (n=120)	0.0783396	0.77956	0.77956
Direct-Plating (n=15)	Fresh (n=15)	2.10847	0.146486	0.178999
Direct-Plating (n=15)	liquid-nitrogen (n=120)	2.08076	0.149166	0.178999
Fresh (n=15)	liquid-nitrogen (n=120)	10.0625	0.00151321	0.00453964

## Sheet: FaithPD
Group 1	Group 2	H	p-value	q-value
80C (n=120)	Direct-Plating (n=15)	2.04	0.15321	0.183852
80C (n=120)	Fresh (n=15)	11.4831	0.000702305	0.00210691
80C (n=120)	liquid-nitrogen (n=120)	0.0120367	0.912638	0.912638
Direct-Plating (n=15)	Fresh (n=15)	3.72	0.0537644	0.107529
Direct-Plating (n=15)	liquid-nitrogen (n=120)	2.2449	0.134055	0.183852
Fresh (n=15)	liquid-nitrogen (n=120)	12.0596	0.000515261	0.00210691

## Sheet: Shannon
Group 1	Group 2	H	p-value	q-value
80C (n=120)	Direct-Plating (n=15)	1.41667	0.233953	0.350929
80C (n=120)	Fresh (n=15)	7.30373	0.00688118	0.0287495
80C (n=120)	liquid-nitrogen (n=120)	0.309132	0.578213	0.578213
Direct-Plating (n=15)	Fresh (n=15)	1.4972	0.221102	0.350929
Direct-Plating (n=15)	liquid-nitrogen (n=120)	0.920049	0.337462	0.404955
Fresh (n=15)	liquid-nitrogen (n=120)	6.71078	0.00958316	0.0287495
