# Supplementary material for: Evaluating long-term stool preservation methods for maximizing the recovery of viable human fecal microbiota
Source: Gut Microbes Rep. 2025 Dec 7;2(1):2594958. doi: 10.1080/29933935.2025.2594958 (PMC12940166; doi:10.1080/29933935.2025.2594958)
Supplement: Supplementary material — Table S7 [file KGMR_A_2594958_SM2549.xlsx]

## Sheet: BrayCurtis
Group 1	Group 2	Sample size	Permutations	pseudo-F	p-value	q-value
DMSO-Trehalose-TSB	Direct-Plating	45	999	1.20695	0.27	0.759375
DMSO-Trehalose-TSB	Fresh	45	999	9.19494	0.001	0.005
DMSO-Trehalose-TSB	Glycerol	60	999	0.105701	1	1
DMSO-Trehalose-TSB	Glycerol-Cysteine-Palladium	60	999	0.127442	1	1
DMSO-Trehalose-TSB	Glycerol-DSMO-PEG	60	999	0.325405	0.98	1
DMSO-Trehalose-TSB	Glycerol-PalladiumBeads	60	999	0.119713	1	1
DMSO-Trehalose-TSB	PalladiumBeads	60	999	0.344836	0.972	1
DMSO-Trehalose-TSB	Snap-freezing	60	999	0.394729	0.953	1
DMSO-Trehalose-TSB	Sucrose	60	999	0.0961161	1	1
Direct-Plating	Fresh	30	999	5.04255	0.001	0.005
Direct-Plating	Glycerol	45	999	1.27911	0.227	0.739286
Direct-Plating	Glycerol-Cysteine-Palladium	45	999	1.22402	0.253	0.759
Direct-Plating	Glycerol-DSMO-PEG	45	999	1.33671	0.204	0.739286
Direct-Plating	Glycerol-PalladiumBeads	45	999	1.12469	0.314	0.831176
Direct-Plating	PalladiumBeads	45	999	1.44476	0.158	0.646364
Direct-Plating	Snap-freezing	45	999	1.47152	0.145	0.646364
Direct-Plating	Sucrose	45	999	1.25747	0.23	0.739286
Fresh	Glycerol	45	999	9.50512	0.001	0.005
Fresh	Glycerol-Cysteine-Palladium	45	999	9.33745	0.001	0.005
Fresh	Glycerol-DSMO-PEG	45	999	9.76553	0.001	0.005
Fresh	Glycerol-PalladiumBeads	45	999	8.97744	0.001	0.005
Fresh	PalladiumBeads	45	999	9.58976	0.001	0.005
Fresh	Snap-freezing	45	999	9.1823	0.001	0.005
Fresh	Sucrose	45	999	9.3415	0.001	0.005
Glycerol	Glycerol-Cysteine-Palladium	60	999	0.0110849	1	1
Glycerol	Glycerol-DSMO-PEG	60	999	0.183599	0.998	1
Glycerol	Glycerol-PalladiumBeads	60	999	0.00291832	1	1
Glycerol	PalladiumBeads	60	999	0.328531	0.973	1
Glycerol	Snap-freezing	60	999	0.369298	0.96	1
Glycerol	Sucrose	60	999	0.101762	1	1
Glycerol-Cysteine-Palladium	Glycerol-DSMO-PEG	60	999	0.200877	0.995	1
Glycerol-Cysteine-Palladium	Glycerol-PalladiumBeads	60	999	0.037117	1	1
Glycerol-Cysteine-Palladium	PalladiumBeads	60	999	0.397584	0.951	1
Glycerol-Cysteine-Palladium	Snap-freezing	60	999	0.456876	0.923	1
Glycerol-Cysteine-Palladium	Sucrose	60	999	0.12398	1	1
Glycerol-DSMO-PEG	Glycerol-PalladiumBeads	60	999	0.204243	0.992	1
Glycerol-DSMO-PEG	PalladiumBeads	60	999	0.393182	0.938	1
Glycerol-DSMO-PEG	Snap-freezing	60	999	0.48103	0.912	1
Glycerol-DSMO-PEG	Sucrose	60	999	0.279363	0.987	1
Glycerol-PalladiumBeads	PalladiumBeads	60	999	0.322238	0.982	1
Glycerol-PalladiumBeads	Snap-freezing	60	999	0.354454	0.966	1
Glycerol-PalladiumBeads	Sucrose	60	999	0.0959057	1	1
PalladiumBeads	Snap-freezing	60	999	0.0791263	1	1
PalladiumBeads	Sucrose	60	999	0.288109	0.989	1
Snap-freezing	Sucrose	60	999	0.334705	0.971	1

## Sheet: wUniFrac
Group 1	Group 2	Sample size	Permutations	pseudo-F	p-value	q-value
DMSO-Trehalose-TSB	Direct-Plating	45	999	1.20278	0.267	0.706765
DMSO-Trehalose-TSB	Fresh	45	999	27.3201	0.001	0.005
DMSO-Trehalose-TSB	Glycerol	60	999	0.152068	0.981	1
DMSO-Trehalose-TSB	Glycerol-Cysteine-Palladium	60	999	0.184154	0.977	1
DMSO-Trehalose-TSB	Glycerol-DSMO-PEG	60	999	0.69179	0.582	1
DMSO-Trehalose-TSB	Glycerol-PalladiumBeads	60	999	0.229603	0.951	1
DMSO-Trehalose-TSB	PalladiumBeads	60	999	0.268241	0.936	1
DMSO-Trehalose-TSB	Snap-freezing	60	999	0.277906	0.927	1
DMSO-Trehalose-TSB	Sucrose	60	999	0.134727	0.984	1
Direct-Plating	Fresh	30	999	12.131	0.001	0.005
Direct-Plating	Glycerol	45	999	1.32997	0.227	0.706765
Direct-Plating	Glycerol-Cysteine-Palladium	45	999	1.26212	0.238	0.706765
Direct-Plating	Glycerol-DSMO-PEG	45	999	1.84473	0.108	0.486
Direct-Plating	Glycerol-PalladiumBeads	45	999	1.17152	0.294	0.735
Direct-Plating	PalladiumBeads	45	999	1.84817	0.137	0.5175
Direct-Plating	Snap-freezing	45	999	1.66974	0.138	0.5175
Direct-Plating	Sucrose	45	999	1.38722	0.213	0.706765
Fresh	Glycerol	45	999	28.6299	0.001	0.005
Fresh	Glycerol-Cysteine-Palladium	45	999	28.234	0.001	0.005
Fresh	Glycerol-DSMO-PEG	45	999	31.2166	0.001	0.005
Fresh	Glycerol-PalladiumBeads	45	999	27.3605	0.001	0.005
Fresh	PalladiumBeads	45	999	30.2135	0.001	0.005
Fresh	Snap-freezing	45	999	28.2985	0.001	0.005
Fresh	Sucrose	45	999	29.0296	0.001	0.005
Glycerol	Glycerol-Cysteine-Palladium	60	999	0.00571219	1	1
Glycerol	Glycerol-DSMO-PEG	60	999	0.299844	0.921	1
Glycerol	Glycerol-PalladiumBeads	60	999	0.040355	1	1
Glycerol	PalladiumBeads	60	999	0.334698	0.879	1
Glycerol	Snap-freezing	60	999	0.569854	0.664	1
Glycerol	Sucrose	60	999	0.145807	0.975	1
Glycerol-Cysteine-Palladium	Glycerol-DSMO-PEG	60	999	0.280278	0.916	1
Glycerol-Cysteine-Palladium	Glycerol-PalladiumBeads	60	999	0.0966155	0.993	1
Glycerol-Cysteine-Palladium	PalladiumBeads	60	999	0.46218	0.795	1
Glycerol-Cysteine-Palladium	Snap-freezing	60	999	0.699721	0.577	1
Glycerol-Cysteine-Palladium	Sucrose	60	999	0.139218	0.988	1
Glycerol-DSMO-PEG	Glycerol-PalladiumBeads	60	999	0.317413	0.9	1
Glycerol-DSMO-PEG	PalladiumBeads	60	999	0.790289	0.525	1
Glycerol-DSMO-PEG	Snap-freezing	60	999	1.29417	0.265	0.706765
Glycerol-DSMO-PEG	Sucrose	60	999	0.494669	0.766	1
Glycerol-PalladiumBeads	PalladiumBeads	60	999	0.410165	0.816	1
Glycerol-PalladiumBeads	Snap-freezing	60	999	0.593953	0.649	1
Glycerol-PalladiumBeads	Sucrose	60	999	0.321186	0.891	1
PalladiumBeads	Snap-freezing	60	999	0.142283	0.989	1
PalladiumBeads	Sucrose	60	999	0.36951	0.832	1
Snap-freezing	Sucrose	60	999	0.508368	0.724	1

## Sheet: Jaccard
Group 1	Group 2	Sample size	Permutations	pseudo-F	p-value	q-value
DMSO-Trehalose-TSB	Direct-Plating	45	999	2.17163	0.01	0.0264706
DMSO-Trehalose-TSB	Fresh	45	999	6.52077	0.001	0.005625
DMSO-Trehalose-TSB	Glycerol	60	999	0.290139	1	1
DMSO-Trehalose-TSB	Glycerol-Cysteine-Palladium	60	999	0.351641	1	1
DMSO-Trehalose-TSB	Glycerol-DSMO-PEG	60	999	0.487041	0.97	1
DMSO-Trehalose-TSB	Glycerol-PalladiumBeads	60	999	0.36949	0.996	1
DMSO-Trehalose-TSB	PalladiumBeads	60	999	0.426927	0.988	1
DMSO-Trehalose-TSB	Snap-freezing	60	999	0.53942	0.939	1
DMSO-Trehalose-TSB	Sucrose	60	999	0.269801	1	1
Direct-Plating	Fresh	30	999	2.75615	0.002	0.0075
Direct-Plating	Glycerol	45	999	2.40223	0.003	0.00964286
Direct-Plating	Glycerol-Cysteine-Palladium	45	999	2.24203	0.006	0.018
Direct-Plating	Glycerol-DSMO-PEG	45	999	2.5331	0.002	0.0075
Direct-Plating	Glycerol-PalladiumBeads	45	999	2.28177	0.008	0.0225
Direct-Plating	PalladiumBeads	45	999	2.67782	0.002	0.0075
Direct-Plating	Snap-freezing	45	999	2.53969	0.002	0.0075
Direct-Plating	Sucrose	45	999	2.41792	0.003	0.00964286
Fresh	Glycerol	45	999	6.88994	0.001	0.005625
Fresh	Glycerol-Cysteine-Palladium	45	999	6.51723	0.001	0.005625
Fresh	Glycerol-DSMO-PEG	45	999	6.81064	0.001	0.005625
Fresh	Glycerol-PalladiumBeads	45	999	6.6751	0.001	0.005625
Fresh	PalladiumBeads	45	999	6.73939	0.001	0.005625
Fresh	Snap-freezing	45	999	6.46919	0.001	0.005625
Fresh	Sucrose	45	999	6.57554	0.001	0.005625
Glycerol	Glycerol-Cysteine-Palladium	60	999	0.187192	1	1
Glycerol	Glycerol-DSMO-PEG	60	999	0.494173	0.957	1
Glycerol	Glycerol-PalladiumBeads	60	999	0.283962	0.999	1
Glycerol	PalladiumBeads	60	999	0.600817	0.903	1
Glycerol	Snap-freezing	60	999	0.605856	0.903	1
Glycerol	Sucrose	60	999	0.410102	0.993	1
Glycerol-Cysteine-Palladium	Glycerol-DSMO-PEG	60	999	0.477257	0.969	1
Glycerol-Cysteine-Palladium	Glycerol-PalladiumBeads	60	999	0.238015	1	1
Glycerol-Cysteine-Palladium	PalladiumBeads	60	999	0.64094	0.833	1
Glycerol-Cysteine-Palladium	Snap-freezing	60	999	0.733791	0.755	1
Glycerol-Cysteine-Palladium	Sucrose	60	999	0.377492	0.997	1
Glycerol-DSMO-PEG	Glycerol-PalladiumBeads	60	999	0.622018	0.86	1
Glycerol-DSMO-PEG	PalladiumBeads	60	999	0.546003	0.956	1
Glycerol-DSMO-PEG	Snap-freezing	60	999	0.629109	0.869	1
Glycerol-DSMO-PEG	Sucrose	60	999	0.48117	0.972	1
Glycerol-PalladiumBeads	PalladiumBeads	60	999	0.74195	0.714	1
Glycerol-PalladiumBeads	Snap-freezing	60	999	0.736683	0.733	1
Glycerol-PalladiumBeads	Sucrose	60	999	0.441719	0.977	1
PalladiumBeads	Snap-freezing	60	999	0.326899	0.999	1
PalladiumBeads	Sucrose	60	999	0.400202	0.992	1
Snap-freezing	Sucrose	60	999	0.473683	0.981	1

## Sheet: unwUniFrac
Group 1	Group 2	Sample size	Permutations	pseudo-F	p-value	q-value
DMSO-Trehalose-TSB	Direct-Plating	45	999	2.88234	0.007	0.0242308
DMSO-Trehalose-TSB	Fresh	45	999	9.7178	0.001	0.005
DMSO-Trehalose-TSB	Glycerol	60	999	0.376296	0.96	0.999
DMSO-Trehalose-TSB	Glycerol-Cysteine-Palladium	60	999	0.47576	0.89	0.999
DMSO-Trehalose-TSB	Glycerol-DSMO-PEG	60	999	0.605064	0.759	0.999
DMSO-Trehalose-TSB	Glycerol-PalladiumBeads	60	999	0.518524	0.862	0.999
DMSO-Trehalose-TSB	PalladiumBeads	60	999	0.650629	0.722	0.999
DMSO-Trehalose-TSB	Snap-freezing	60	999	0.56745	0.802	0.999
DMSO-Trehalose-TSB	Sucrose	60	999	0.299637	0.984	0.999
Direct-Plating	Fresh	30	999	3.55739	0.001	0.005
Direct-Plating	Glycerol	45	999	2.77459	0.011	0.033
Direct-Plating	Glycerol-Cysteine-Palladium	45	999	2.48536	0.019	0.0502941
Direct-Plating	Glycerol-DSMO-PEG	45	999	3.18719	0.003	0.0135
Direct-Plating	Glycerol-PalladiumBeads	45	999	2.96965	0.01	0.0321429
Direct-Plating	PalladiumBeads	45	999	3.06335	0.004	0.0163636
Direct-Plating	Snap-freezing	45	999	2.90915	0.006	0.0225
Direct-Plating	Sucrose	45	999	2.51941	0.019	0.0502941
Fresh	Glycerol	45	999	8.81435	0.001	0.005
Fresh	Glycerol-Cysteine-Palladium	45	999	8.54194	0.001	0.005
Fresh	Glycerol-DSMO-PEG	45	999	9.43903	0.001	0.005
Fresh	Glycerol-PalladiumBeads	45	999	9.95752	0.001	0.005
Fresh	PalladiumBeads	45	999	8.98737	0.001	0.005
Fresh	Snap-freezing	45	999	8.52801	0.001	0.005
Fresh	Sucrose	45	999	8.77959	0.001	0.005
Glycerol	Glycerol-Cysteine-Palladium	60	999	0.242402	0.998	0.999
Glycerol	Glycerol-DSMO-PEG	60	999	0.447403	0.918	0.999
Glycerol	Glycerol-PalladiumBeads	60	999	0.403521	0.955	0.999
Glycerol	PalladiumBeads	60	999	0.691896	0.671	0.999
Glycerol	Snap-freezing	60	999	0.447184	0.918	0.999
Glycerol	Sucrose	60	999	0.353748	0.966	0.999
Glycerol-Cysteine-Palladium	Glycerol-DSMO-PEG	60	999	0.375885	0.95	0.999
Glycerol-Cysteine-Palladium	Glycerol-PalladiumBeads	60	999	0.368574	0.958	0.999
Glycerol-Cysteine-Palladium	PalladiumBeads	60	999	0.754182	0.603	0.999
Glycerol-Cysteine-Palladium	Snap-freezing	60	999	0.751072	0.632	0.999
Glycerol-Cysteine-Palladium	Sucrose	60	999	0.233234	0.999	0.999
Glycerol-DSMO-PEG	Glycerol-PalladiumBeads	60	999	0.739079	0.623	0.999
Glycerol-DSMO-PEG	PalladiumBeads	60	999	0.73901	0.669	0.999
Glycerol-DSMO-PEG	Snap-freezing	60	999	0.692623	0.722	0.999
Glycerol-DSMO-PEG	Sucrose	60	999	0.483615	0.871	0.999
Glycerol-PalladiumBeads	PalladiumBeads	60	999	1.30436	0.22	0.55
Glycerol-PalladiumBeads	Snap-freezing	60	999	0.916058	0.454	0.999
Glycerol-PalladiumBeads	Sucrose	60	999	0.580827	0.796	0.999
PalladiumBeads	Snap-freezing	60	999	0.451908	0.926	0.999
PalladiumBeads	Sucrose	60	999	0.573519	0.813	0.999
Snap-freezing	Sucrose	60	999	0.526535	0.839	0.999
