# Supplementary material for: Evaluating long-term stool preservation methods for maximizing the recovery of viable human fecal microbiota
Source: Gut Microbes Rep. 2025 Dec 7;2(1):2594958. doi: 10.1080/29933935.2025.2594958 (PMC12940166; doi:10.1080/29933935.2025.2594958)
Supplement: Supplementary material — Table S8 [file KGMR_A_2594958_SM2553.xlsx]

## Sheet: BrayCurtis
Group 1	Group 2	Sample size	Permutations	pseudo-F	p-value	q-value
80C	Direct-Plating	135	999	1.72929	0.083	0.0996
80C	Fresh	135	999	12.2836	0.001	0.002
80C	liquid-nitrogen	240	999	0.0829251	1	1
Direct-Plating	Fresh	30	999	5.04255	0.001	0.002
Direct-Plating	liquid-nitrogen	135	999	1.67119	0.08	0.0996
Fresh	liquid-nitrogen	135	999	12.422	0.001	0.002

## Sheet: wUniFrac
Group 1	Group 2	Sample size	Permutations	pseudo-F	p-value	q-value
80C	Direct-Plating	135	999	1.94626	0.113	0.1356
80C	Fresh	135	999	43.7393	0.001	0.002
80C	liquid-nitrogen	240	999	0.107341	0.994	0.994
Direct-Plating	Fresh	30	999	12.131	0.001	0.002
Direct-Plating	liquid-nitrogen	135	999	1.95823	0.086	0.129
Fresh	liquid-nitrogen	135	999	44.8758	0.001	0.002

## Sheet: Jaccard
Group 1	Group 2	Sample size	Permutations	pseudo-F	p-value	q-value
80C	Direct-Plating	135	999	3.16593	0.003	0.0036
80C	Fresh	135	999	8.56092	0.001	0.002
80C	liquid-nitrogen	240	999	0.415461	0.994	0.994
Direct-Plating	Fresh	30	999	2.75615	0.002	0.003
Direct-Plating	liquid-nitrogen	135	999	2.91396	0.001	0.002
Fresh	liquid-nitrogen	135	999	8.25985	0.001	0.002

## Sheet: unwUniFrac
Group 1	Group 2	Sample size	Permutations	pseudo-F	p-value	q-value
80C	Direct-Plating	135	999	3.83956	0.002	0.003
80C	Fresh	135	999	11.7505	0.001	0.003
80C	liquid-nitrogen	240	999	0.669582	0.688	0.688
Direct-Plating	Fresh	30	999	3.55739	0.002	0.003
Direct-Plating	liquid-nitrogen	135	999	3.27949	0.004	0.0048
Fresh	liquid-nitrogen	135	999	11.0903	0.001	0.003
