# Supplementary material for: Evaluating long-term stool preservation methods for maximizing the recovery of viable human fecal microbiota
Source: Gut Microbes Rep. 2025 Dec 7;2(1):2594958. doi: 10.1080/29933935.2025.2594958 (PMC12940166; doi:10.1080/29933935.2025.2594958)
Supplement: Supplementary material — Table S9 [file KGMR_A_2594958_SM2554.xlsx]

## Sheet: ancombc-adults
Taxonomy	lfcDMSO-Trehalose-TSB	lfcGlycerol	lfcGlycerol-Cysteine-Palladium	lfcGlycerol-DSMO-PEG	lfcGlycerol-PalladiumBeads	lfcPalladiumBeads	lfcSnap-freezing	lfcSucrose	qvalueDMSO-Trehalose-TSB	qvalueGlycerol	qvalueGlycerol-Cysteine-Palladium	qvalueGlycerol-DSMO-PEG	qvalueGlycerol-PalladiumBeads	qvaluePalladiumBeads	qvalueSnap-freezing	qvalueSucrose	HostAgeGroup
d__Bacteria;p__Firmicutes;c__Clostridia;o__Christensenellales;f__Christensenellaceae;g__uncultured	-0.367115	-0.470256	-0.314998	-0.014617	-0.367277	-0.230194	-0.367362	-0.483772	1	1	1	1	1	1	1	1	Adult
d__Bacteria;p__Proteobacteria;c__Gammaproteobacteria;o__Pseudomonadales;f__Pseudomonadaceae;g__Pseudomonas	1.17599	1.48437	1.50943	1.65087	0.870547	1.07876	1.66694	1.13482	1	0.911431	0.45245	0.211842	1	1	0.492003	1	Adult
d__Bacteria;p__Firmicutes;c__Bacilli;o__Erysipelotrichales;f__Erysipelatoclostridiaceae;g__Erysipelatoclostridium	-2.34453	-2.98983	-3.2501	-1.59071	-2.48481	-2.55644	-3.06876	-4.15957	1	0.682381	0.24632	1	1	1	0.288461	0.00230057	Adult
d__Bacteria;p__Firmicutes;c__Clostridia;o__Oscillospirales;f__Ruminococcaceae;g__Incertae_Sedis	-1.52771	-1.69838	-1.95417	-1.40203	-1.78567	-2.01388	-1.63673	-1.75556	0.728712	0.00632937	0.0167402	0.986257	0.136423	0.0410953	0.100274	0.0938859	Adult
d__Bacteria;p__Firmicutes;c__Clostridia;o__Lachnospirales;f__Lachnospiraceae;__	-1.43693	-2.29066	-2.26775	-2.42514	-1.89853	-3.079	-3.2107	-2.33581	0.888907	0.0175871	0.0113834	0.011426	0.229383	3.83222e-07	4.00748e-07	0.0155951	Adult
d__Bacteria;p__Bacteroidota;c__Bacteroidia;o__Bacteroidales;f__Prevotellaceae;g__Prevotella	0.307557	-0.760947	-0.376626	-0.449771	-0.637264	-0.336675	-0.26457	0.137695	1	1	1	1	1	1	1	1	Adult
d__Bacteria;p__Firmicutes;c__Clostridia;o__Oscillospirales;f__Butyricicoccaceae;g__Butyricicoccus	-2.20067	-2.29303	-2.5168	-1.94918	-2.02017	-2.43515	-2.12735	-2.4377	0.050354	0.000991544	0.000256076	0.009322	0.017163	0.00264148	0.0123077	0.00090279	Adult
d__Bacteria;p__Actinobacteriota;c__Actinobacteria;o__Actinomycetales;f__Actinomycetaceae;g__uncultured	2.0073	2.7399	2.73451	2.66554	2.01873	2.17862	2.91357	2.48736	0.63412	0.0063855	0.00212569	0.004911	1	0.381394	0.0155902	0.0603908	Adult
d__Bacteria;p__Firmicutes;c__Clostridia;o__Oscillospirales;f__Ruminococcaceae;g__Faecalibacterium	-1.10368	-1.90508	-0.880027	-1.33704	-0.622321	-0.700114	-1.16742	-0.812553	1	1	1	1	1	1	1	1	Adult
d__Bacteria;p__Firmicutes;c__Clostridia;o__Peptostreptococcales-Tissierellales;f__Anaerovoracaceae;g__Family_XIII_AD3011_group	-2.11782	-2.06082	-1.98178	-1.76374	-1.56362	-2.13817	-2.24884	-2.07348	7.99193e-06	6.5204e-05	0.000102642	0.00019	1.9e-05	1.32397e-05	4.36622e-06	6.4438e-06	Adult
d__Bacteria;p__Firmicutes;c__Clostridia;o__Lachnospirales;f__Lachnospiraceae;g__Coprococcus	-1.65129	-1.22496	-1.4342	-1.51484	-1.42347	-1.40959	-1.53948	-1.45107	0.107998	1	1	1	0.181841	1	1	0.238233	Adult
d__Bacteria;p__Firmicutes;c__Clostridia;o__Lachnospirales;f__Lachnospiraceae;g__[Eubacterium]_hallii_group	-2.36173	-2.55468	-2.63807	-2.37834	-1.94768	-3.23199	-3.31203	-3.25866	0.0192745	0.000569135	0.00354351	0.015969	0.138169	3.06405e-06	5.10885e-06	2.49837e-05	Adult
d__Bacteria;p__Bacteroidota;c__Bacteroidia;o__Bacteroidales;f__Rikenellaceae;g__Alistipes	-1.16258	-1.19636	-1.636	-1.41954	-1.08998	-0.735308	-0.707758	-1.47067	4.16758e-06	0.187058	0.0197679	0.250238	0.46992	0.0202207	0.00943873	0.0774414	Adult
d__Bacteria;p__Firmicutes;c__Clostridia;o__Christensenellales;f__Christensenellaceae;g__Christensenellaceae_R-7_group	-0.0898	-0.385391	0.147146	0.032565	-0.092715	-0.21322	-0.020189	-0.288809	1	1	1	1	1	1	1	1	Adult
d__Bacteria;p__Firmicutes;c__Bacilli;o__Erysipelotrichales;f__Erysipelotrichaceae;g__Holdemanella	0.111329	-0.180326	-0.241161	0.143819	0.271296	-0.04954	0.319732	0.122324	1	1	1	1	1	1	1	1	Adult
d__Bacteria;p__Firmicutes;c__Clostridia;o__Lachnospirales;f__Lachnospiraceae;g__Lachnoclostridium	-1.22266	-0.267979	-0.33836	-0.734646	-0.20536	-2.14317	-1.90022	-1.86972	1	1	1	1	1	0.633492	0.438731	1	Adult
d__Bacteria;p__Firmicutes;c__Clostridia;o__Oscillospirales;f__Oscillospiraceae;g__Colidextribacter	-0.73305	-1.15447	-1.16281	-1.0091	-0.929404	-1.60286	-1.05317	-0.799181	1	0.182972	0.164113	1	1	1	1	1	Adult
d__Bacteria;p__Firmicutes;c__Clostridia;o__Peptostreptococcales-Tissierellales;f__Peptostreptococcales-Tissierellales;g__Anaerococcus	0.713844	0.886878	0.543972	1.3192	0.785818	0.973168	1.37521	0.735628	1	1	1	1	1	1	1	1	Adult
d__Bacteria;p__Firmicutes;c__Clostridia;o__Lachnospirales;f__Lachnospiraceae;g__Blautia	-1.6156	-1.65144	-1.56765	-1.50925	-1.53077	-1.64594	-1.16619	-1.90419	0.889136	0.13093	0.821412	0.837118	1	0.282649	1	1	Adult
d__Bacteria;p__Firmicutes;c__Clostridia;o__Clostridiales;f__Clostridiaceae;g__Clostridium_sensu_stricto_1	-1.14637	-0.909174	-1.22472	-0.765027	-1.10327	-0.154348	-0.109282	-1.18792	1	1	1	1	1	1	1	1	Adult
d__Bacteria;p__Actinobacteriota;c__Actinobacteria;o__Corynebacteriales;f__Corynebacteriaceae;g__Corynebacterium	2.59648	2.49868	2.7409	3.00063	2.58539	2.85552	3.42519	2.6495	0.0812671	0.125552	0.016516	0.007411	0.294257	0.0356245	0.00350302	0.0214151	Adult
d__Bacteria;p__Firmicutes;c__Bacilli;o__Erysipelotrichales;f__Erysipelatoclostridiaceae;g__Erysipelotrichaceae_UCG-003	-1.17564	-0.753452	-1.06598	-0.247277	-1.04121	-1.09144	-0.900949	-1.19686	1	1	1	1	1	1	1	1	Adult
d__Bacteria;p__Firmicutes;c__Clostridia;o__Oscillospirales;f__Oscillospiraceae;g__UCG-005	0.016213	-0.220559	-0.247969	-0.133474	-0.441254	-0.228962	-0.779093	-0.561798	1	1	1	1	1	1	1	1	Adult
d__Bacteria;p__Firmicutes;c__Clostridia;o__Oscillospirales;f__[Eubacterium]_coprostanoligenes_group;g__[Eubacterium]_coprostanoligenes_group	0.175281	0.091556	0.091587	0.466939	0.091395	0.179515	0.078261	0.456726	1	1	1	1	1	1	1	1	Adult
d__Bacteria;p__Bacteroidota;c__Bacteroidia;o__Bacteroidales;f__Barnesiellaceae;g__Barnesiella	-1.30819	-0.726083	-0.662289	-0.792377	-0.781901	-1.08429	-0.805141	-1.02278	0.347543	1	1	1	1	1	1	1	Adult
d__Bacteria;p__Firmicutes;c__Clostridia;o__Oscillospirales;f__Oscillospiraceae;g__UCG-002	-1.71857	-2.00749	-1.91596	-2.01277	-1.65768	-1.82207	-1.22219	-1.53963	1	0.208709	0.855326	0.09791	1	1	1	1	Adult
d__Bacteria;p__Firmicutes;c__Bacilli;o__Lactobacillales;f__Lactobacillaceae;g__Lactobacillus	0.562342	0.731588	0.391758	1.02346	0.975124	0.421569	0.732139	0.189644	1	1	1	1	1	1	1	1	Adult
d__Bacteria;p__Cyanobacteria;c__Vampirivibrionia;o__Gastranaerophilales;f__Gastranaerophilales;g__Gastranaerophilales	0.636628	0.637464	0.664993	1.02479	0.629753	0.855859	0.588588	0.605716	1	1	1	1	1	1	1	1	Adult
d__Bacteria;p__Desulfobacterota;c__Desulfovibrionia;o__Desulfovibrionales;f__Desulfovibrionaceae;g__Bilophila	0.229406	0.264329	0.203848	0.325812	-0.140499	-0.47542	0.020302	0.14652	1	1	1	1	1	1	1	1	Adult
d__Bacteria;p__Verrucomicrobiota;c__Verrucomicrobiae;o__Verrucomicrobiales;f__Akkermansiaceae;g__Akkermansia	-0.331184	-0.298542	-0.131464	0.192502	0.086563	-0.073111	-0.69901	-0.274892	1	1	1	1	1	1	1	1	Adult
d__Bacteria;p__Firmicutes;c__Clostridia;o__Oscillospirales;f__Ethanoligenenaceae;g__Acetanaerobacterium	-0.181485	0.068009	-0.055174	0.735507	-0.183174	0.049882	-0.149308	-0.155431	1	1	1	1	1	1	1	1	Adult
d__Bacteria;p__Bacteroidota;c__Bacteroidia;o__Bacteroidales;f__Bacteroidaceae;g__Bacteroides	-0.395655	-0.210227	-0.301779	-0.34498	-0.098641	-0.044172	0.096796	-0.378937	1	1	1	1	1	1	1	1	Adult
d__Bacteria;p__Proteobacteria;c__Gammaproteobacteria;o__Enterobacterales;f__Enterobacteriaceae;g__Escherichia-Shigella	1.22021	1.49541	1.40505	1.61421	1.50586	1.3482	1.07331	1.14186	1	1	1	1	1	1	1	1	Adult
d__Bacteria;p__Firmicutes;c__Clostridia;o__Oscillospirales;f__Oscillospiraceae;g__UCG-003	-1.36838	-1.51201	-1.41728	-2.07128	-1.27668	-1.71185	-1.49854	-1.56429	1	1	1	0.063741	1	1	1	1	Adult
d__Bacteria;p__Firmicutes;c__Negativicutes;o__Veillonellales-Selenomonadales;f__Veillonellaceae;g__Dialister	-0.630376	-0.314409	-0.369613	-0.001423	0.075238	-0.217865	-0.745113	-0.707199	1	1	1	1	1	1	1	1	Adult
d__Bacteria;p__Firmicutes;c__Clostridia;o__Lachnospirales;f__Lachnospiraceae;g__Hungatella	-0.037656	0.563371	0.196101	-0.349373	0.031647	-0.749607	-1.08421	-0.153159	1	1	1	1	1	1	1	1	Adult
d__Bacteria;p__Firmicutes;c__Clostridia;o__Lachnospirales;f__Lachnospiraceae;g__Agathobacter	-1.32121	-0.920071	-1.14622	-1.43854	-1.29863	-1.71095	-1.57373	-1.72116	1	1	1	1	1	1	1	1	Adult
d__Bacteria;p__Firmicutes;c__Bacilli;o__Bacillales;f__Bacillaceae;g__Bacillus	1.75768	2.40974	2.81118	2.41242	1.91973	3.52042	3.42684	2.299	0.869103	0.0624431	0.00488485	0.027251	0.555093	0.00302301	0.00172703	0.0391576	Adult
d__Bacteria;p__Firmicutes;c__Clostridia;o__Lachnospirales;f__Lachnospiraceae;g__Eisenbergiella	-0.67083	-1.03077	-0.869792	-0.976364	-0.579735	-1.10767	-1.22526	-1.44964	1	1	1	1	1	1	1	1	Adult
d__Bacteria;p__Proteobacteria;c__Gammaproteobacteria;o__Enterobacterales;f__Enterobacteriaceae;__	-0.292261	0.359108	-0.214713	0.618813	0.362012	0.058885	-0.176342	-0.068837	1	1	1	1	1	1	1	1	Adult
d__Bacteria;p__Firmicutes;c__Clostridia;o__Oscillospirales;f__Ruminococcaceae;__	-0.805538	-0.526908	-0.434291	-0.358779	-0.499673	-0.577239	-0.496939	-1.01199	1	1	1	1	1	1	1	1	Adult
d__Bacteria;p__Firmicutes;c__Clostridia;o__Oscillospirales;f__Oscillospiraceae;__	-0.086938	-0.878796	-0.746476	-0.441933	-1.36985	-0.309027	0.258343	-0.071296	1	1	1	1	1	1	1	1	Adult
d__Bacteria;p__Firmicutes;c__Clostridia;o__Lachnospirales;f__Lachnospiraceae;g__Lachnospiraceae_UCG-004	-1.30678	-0.733766	-0.870621	-0.864594	-0.944469	-2.49837	-2.59287	-1.46514	0.531508	1	1	1	1	0.00567264	0.000919016	1	Adult
d__Bacteria;p__Firmicutes;c__Clostridia;o__Peptostreptococcales-Tissierellales;f__Peptostreptococcaceae;g__Peptostreptococcus	-0.840067	-0.833347	-0.176228	-0.000815	0.331383	-0.718561	-0.885208	-0.704151	1	1	1	1	1	1	1	1	Adult
d__Bacteria;p__Firmicutes;c__Clostridia;o__Lachnospirales;f__Lachnospiraceae;g__Anaerosporobacter	-0.154875	-0.20647	-0.105111	0.209807	0.077933	-0.06937	-0.212378	-0.206372	1	1	1	1	1	1	1	1	Adult
d__Bacteria;p__Firmicutes;c__Clostridia;o__Oscillospirales;f__Ruminococcaceae;g__Angelakisella	-0.591912	-0.820748	-0.572594	-0.17379	-0.939968	-0.790912	-0.586998	-0.800934	1	1	1	1	1	1	1	1	Adult
d__Bacteria;p__Firmicutes;c__Clostridia;o__Oscillospirales;f__Ruminococcaceae;g__Subdoligranulum	-1.70348	-2.40325	-2.47219	-2.54095	-2.37597	-2.36779	-2.15042	-1.76915	0.236584	1.41765e-05	0.000172639	4e-06	0.001914	0.00259853	0.111552	0.181298	Adult
d__Bacteria;p__Firmicutes;c__Clostridia;o__Oscillospirales;f__Ruminococcaceae;g__uncultured	0.071129	-0.221951	0.22335	0.127649	-0.238364	-0.152364	0.174795	-0.090954	1	1	1	1	1	1	1	1	Adult
d__Bacteria;p__Firmicutes;c__Clostridia;o__Clostridia_UCG-014;f__Clostridia_UCG-014;g__Clostridia_UCG-014	0.419575	0.096711	0.214573	0.953447	0.389403	0.207415	0.375172	0.121495	1	1	1	0.112663	1	1	1	1	Adult
d__Bacteria;p__Firmicutes;c__Bacilli;o__Lactobacillales;f__Leuconostocaceae;g__Weissella	-0.483622	-0.810957	-0.694597	-0.144448	-0.140542	-0.683282	-0.558127	-0.906346	1	1	1	1	1	1	1	1	Adult
d__Bacteria;p__Firmicutes;c__Clostridia;o__Lachnospirales;f__Lachnospiraceae;g__Marvinbryantia	-1.16169	-0.507922	-0.441427	-0.132039	-0.736384	-1.43955	-1.79968	-0.772566	1	1	1	1	1	1	1	1	Adult
d__Bacteria;p__Bacteroidota;c__Bacteroidia;o__Bacteroidales;f__Porphyromonadaceae;g__Porphyromonas	0.514458	0.771154	0.857178	1.29445	1.06875	0.78366	1.05458	0.742346	1	1	1	1	1	1	1	1	Adult
d__Archaea;p__Euryarchaeota;c__Methanobacteria;o__Methanobacteriales;f__Methanobacteriaceae;g__Methanobrevibacter	0.19177	-0.088105	0.105636	0.433957	0.160393	-0.069849	-0.648903	0.084828	1	1	1	1	1	1	1	1	Adult
d__Bacteria;p__Proteobacteria;c__Gammaproteobacteria;o__Burkholderiales;f__Oxalobacteraceae;__	0.058735	0.072866	0.045312	0.222251	-0.175607	-0.044409	-0.242901	-0.430732	1	1	1	1	1	1	1	1	Adult
d__Bacteria;p__Firmicutes;c__Negativicutes;o__Acidaminococcales;f__Acidaminococcaceae;g__Phascolarctobacterium	-0.606012	-0.308749	-0.435736	-0.406556	-0.258367	-0.442471	0.051444	-0.504059	1	1	1	1	1	1	1	1	Adult
d__Bacteria;p__Firmicutes;c__Negativicutes;o__Veillonellales-Selenomonadales;f__Veillonellaceae;g__Veillonella	0.446739	0.626499	0.491272	1.03166	0.73806	0.387707	0.897475	0.160356	1	1	1	1	1	1	1	1	Adult
d__Bacteria;p__Firmicutes;c__Clostridia;o__Oscillospirales;f__Oscillospiraceae;g__Pseudoflavonifractor	-0.405704	0.041688	0.0724	0.379491	0.296243	0.150182	0.440402	0.351713	1	1	1	1	1	1	1	1	Adult
d__Bacteria;p__Firmicutes;c__Bacilli;o__Lactobacillales;f__Streptococcaceae;g__Streptococcus	-0.133338	-0.103534	-0.211406	0.619886	0.585246	-0.214592	0.316409	-1.19459	1	1	1	1	1	1	1	1	Adult
d__Bacteria;p__Firmicutes;c__Clostridia;o__Lachnospirales;f__Lachnospiraceae;g__[Ruminococcus]_gauvreauii_group	-1.66855	-1.88801	-1.82616	-2.01554	-1.46547	-1.73327	-1.91975	-1.74752	1	1	1	1	1	1	1	1	Adult
d__Bacteria;p__Firmicutes;c__Bacilli;o__Lactobacillales;f__Leuconostocaceae;g__Leuconostoc	0.025144	0.228267	0.227608	0.736766	1.22818	0.131525	0.703532	0.639949	1	1	1	1	1	1	1	1	Adult
d__Bacteria;p__Firmicutes;c__Bacilli;o__Lactobacillales;f__Lactobacillaceae;g__Pediococcus	0.189453	-0.201543	0.188652	0.519025	0.479131	0.48472	0.460377	-0.260406	1	1	1	1	1	1	1	1	Adult
d__Bacteria;p__Firmicutes;c__Clostridia;o__Oscillospirales;f__Ruminococcaceae;g__Anaerotruncus	-0.562439	-0.413315	-0.442557	-0.029387	-0.580136	-0.423806	-0.172276	-0.267487	1	1	1	1	1	1	1	1	Adult
d__Bacteria;p__Actinobacteriota;c__Actinobacteria;o__Actinomycetales;f__Actinomycetaceae;g__Varibaculum	0.281093	0.518072	0.530619	1.3071	0.271401	0.992315	0.968401	0.435241	1	1	1	1	1	1	1	1	Adult
d__Bacteria;p__Actinobacteriota;c__Coriobacteriia;o__Coriobacteriales;f__Coriobacteriaceae;g__Collinsella	-1.43905	-1.17638	-1.38004	-0.838638	-1.0609	-1.79097	-0.999562	-1.5469	1	1	1	1	1	1	1	1	Adult
d__Bacteria;p__Firmicutes;c__Clostridia;o__Lachnospirales;f__Lachnospiraceae;g__Lachnospiraceae_NK4A136_group	-1.6566	-1.89777	-1.6503	-2.11969	-1.59821	-2.12096	-2.55002	-1.68682	0.116504	0.00689971	0.22281	1.2e-05	1	7.43923e-05	0.000328777	0.0603908	Adult
d__Bacteria;p__Firmicutes;c__Clostridia;o__Oscillospirales;f__Oscillospiraceae;g__uncultured	-2.03415	-2.7699	-3.0091	-2.54477	-2.25039	-2.26862	-1.98359	-1.99958	0.0259341	0.000229623	3.09489e-07	7.4e-05	0.000115	0.00247511	0.0353984	0.177774	Adult
d__Bacteria;p__Firmicutes;c__Clostridia;o__Oscillospirales;f__Oscillospiraceae;g__Intestinimonas	0.067449	-0.079267	0.00116	-0.974634	0.330186	-0.520245	-0.089793	-0.334926	1	1	1	1	1	1	1	1	Adult
d__Bacteria;p__Firmicutes;c__Clostridia;o__Oscillospirales;f__Ruminococcaceae;g__UBA1819	-0.28833	0.130072	-0.409446	0.415637	-0.422845	-0.372933	0.177122	0.044907	1	1	1	1	1	1	1	1	Adult
d__Bacteria;p__Firmicutes;c__Clostridia;o__Oscillospirales;f__Butyricicoccaceae;g__UCG-009	-0.513268	-1.1208	-0.853149	-0.604648	-0.640714	-1.01402	-1.20944	-0.607611	1	1	1	1	1	1	1	1	Adult
d__Bacteria;p__Bacteroidota;c__Bacteroidia;o__Bacteroidales;f__Tannerellaceae;__	-0.148811	-0.463186	-0.379652	0.388907	0.012775	-0.075064	-0.281802	-0.412066	1	1	1	1	1	1	1	1	Adult
d__Bacteria;p__Firmicutes;c__Clostridia;o__Oscillospirales;f__Ruminococcaceae;g__Ruminococcus	-0.924981	-0.930706	-0.852526	-0.538966	-0.891329	-0.818359	-0.968017	-0.975292	1	1	1	1	1	1	1	1	Adult
d__Bacteria;p__Firmicutes;c__Clostridia;o__Lachnospirales;f__Lachnospiraceae;g__uncultured	-1.00929	-0.779914	-0.846784	-0.491748	-0.655139	-1.20004	-1.35763	-0.866121	1	1	1	1	1	1	1	1	Adult
d__Bacteria;p__Fusobacteriota;c__Fusobacteriia;o__Fusobacteriales;f__Fusobacteriaceae;g__Fusobacterium	0.731074	1.05671	1.17205	1.25787	0.878243	0.910117	0.922645	0.907537	1	1	1	1	1	1	1	1	Adult
d__Bacteria;p__Firmicutes;c__Clostridia;o__Lachnospirales;f__Lachnospiraceae;g__Frisingicoccus	-0.203128	-0.205109	-0.151011	0.131138	-0.204816	-0.081622	-0.24827	-0.228156	1	1	1	1	1	1	1	1	Adult
d__Bacteria;p__Firmicutes;c__Clostridia;o__Lachnospirales;f__Lachnospiraceae;g__Dorea	-1.52512	-1.81186	-1.99717	-1.48193	-1.79295	-1.94289	-1.68417	-2.09164	0.282583	0.00657851	0.000544026	0.263635	0.011208	0.00127446	0.00518677	3.70236e-05	Adult
d__Bacteria;p__Bacteroidota;c__Bacteroidia;o__Bacteroidales;f__Tannerellaceae;g__Parabacteroides	-0.729072	-0.768589	-0.909726	-0.510295	-0.696249	-0.27522	-0.155051	-0.910334	1	1	1	1	1	1	1	1	Adult
d__Bacteria;p__Firmicutes;c__Clostridia;o__Lachnospirales;f__Lachnospiraceae;g__Roseburia	-1.18714	-0.823854	-0.784411	-0.855237	-0.831575	-1.6876	-1.97424	-1.23123	1	1	1	1	1	1	1	1	Adult
d__Bacteria;p__Actinobacteriota;c__Actinobacteria;o__Bifidobacteriales;f__Bifidobacteriaceae;g__Bifidobacterium	-1.13449	-0.662731	-0.714689	-0.393625	-0.396292	-0.599791	-0.62154	-1.19567	1	1	1	1	1	1	1	1	Adult
d__Bacteria;p__Campilobacterota;c__Campylobacteria;o__Campylobacterales;f__Campylobacteraceae;g__Campylobacter	2.58252	2.55469	3.40929	2.64252	3.48191	1.76584	2.49884	2.55186	1	1	0.316342	1	0.240071	1	1	1	Adult
d__Bacteria;p__Firmicutes;c__Clostridia;o__Oscillospirales;__;__	0.15561	-0.147137	-0.087589	0.234309	-0.020998	-0.001603	-0.118351	0.158258	1	1	1	1	1	1	1	1	Adult
d__Bacteria;p__Firmicutes;c__Negativicutes;o__Veillonellales-Selenomonadales;f__Veillonellaceae;g__Allisonella	-0.830854	-1.26167	-0.956071	-0.415996	-0.61338	-1.66941	-1.73955	-1.34936	1	1	1	1	1	1	1	1	Adult
d__Bacteria;p__Firmicutes;c__Bacilli;o__Lactobacillales;f__Enterococcaceae;g__Tetragenococcus	0.858859	0.865579	1.15648	1.31287	0.776387	1.20026	0.235952	0.878719	1	1	1	1	1	1	1	1	Adult
d__Bacteria;p__Firmicutes;c__Bacilli;o__Erysipelotrichales;f__Erysipelatoclostridiaceae;g__Coprobacillus	-0.218725	0.273814	0.228761	0.044813	0.533216	-0.571139	-0.617013	-0.542874	1	1	1	1	1	1	1	1	Adult
d__Bacteria;p__Firmicutes;c__Clostridia;o__Lachnospirales;f__Lachnospiraceae;g__Lachnospiraceae_UCG-010	0.136179	-0.093826	-0.297862	-0.258254	0.26525	-0.209095	0.45696	0.904672	1	1	1	1	1	1	1	1	Adult
d__Bacteria;p__Synergistota;c__Synergistia;o__Synergistales;f__Synergistaceae;g__Cloacibacillus	-0.257481	0.053257	0.095654	0.55183	0.020337	-0.006877	-0.334468	-0.233261	1	1	1	1	1	1	1	1	Adult
d__Bacteria;p__Firmicutes;c__Clostridia;o__Peptostreptococcales-Tissierellales;f__Peptostreptococcales-Tissierellales;g__Peptoniphilus	0.298704	0.680749	0.470926	0.886867	1.1719	2.00771	2.33273	0.396952	1	1	1	1	1	0.906439	0.590559	1	Adult
d__Bacteria;p__Firmicutes;c__Clostridia;o__Lachnospirales;f__Lachnospiraceae;g__Anaerostipes	-3.48202	-3.34299	-3.0863	-2.69617	-2.77187	-3.6726	-3.80841	-3.80221	2.15224e-08	1.25937e-07	1.07352e-07	0.000478	0.000255	3.44577e-10	3.15994e-10	1.24829e-11	Adult
d__Bacteria;p__Firmicutes;c__Clostridia;o__Oscillospirales;f__Oscillospiraceae;g__Oscillibacter	-0.976796	-0.938696	-1.30534	-0.508533	-0.800562	-1.8744	-1.48253	-0.952592	1	1	1	1	1	1	1	1	Adult
d__Bacteria;p__Firmicutes;c__Clostridia;o__Lachnospirales;f__Lachnospiraceae;g__Fusicatenibacter	-2.02754	-2.52235	-2.45353	-3.04725	-2.71303	-2.47081	-2.34421	-2.15826	0.236584	0.00116112	0.00121663	1e-06	0.005461	0.0155556	0.0105357	0.31063	Adult
d__Bacteria;p__Firmicutes;c__Clostridia;o__Lachnospirales;f__Lachnospiraceae;g__Lachnospira	-0.376951	-0.184155	-0.119788	0.113665	-0.141789	-0.26812	-0.194732	-0.296996	1	1	1	1	1	1	1	1	Adult
d__Bacteria;p__Proteobacteria;c__Gammaproteobacteria;o__Burkholderiales;f__Sutterellaceae;g__Sutterella	-0.088582	0.544215	0.533662	0.795257	0.370621	-0.046673	-0.17345	0.371133	1	1	1	1	1	1	1	1	Adult
d__Bacteria;p__Desulfobacterota;c__Desulfovibrionia;o__Desulfovibrionales;f__Desulfovibrionaceae;g__Desulfovibrio	0.359626	0.754365	1.19122	1.10572	0.778387	0.370196	0.51077	0.600135	1	1	1	1	1	1	1	1	Adult
d__Bacteria;p__Firmicutes;c__Clostridia;o__Oscillospirales;f__Ruminococcaceae;g__Negativibacillus	1.61545	1.79706	1.83061	1.49549	1.61973	1.45586	1.4967	1.86748	1	1	1	1	1	1	1	1	Adult
d__Bacteria;p__Firmicutes;c__Clostridia;o__Lachnospirales;f__Lachnospiraceae;g__[Ruminococcus]_torques_group	-2.56533	-1.93156	-2.20254	-1.74164	-2.41913	-2.19983	-1.83477	-2.37948	0.202785	0.0380824	0.330773	0.433398	0.375912	0.0994921	1	0.664051	Adult
d__Bacteria;p__Firmicutes;c__Clostridia;o__Peptostreptococcales-Tissierellales;f__Anaerovoracaceae;g__[Eubacterium]_brachy_group	-0.473591	-0.254048	-0.398893	0.11321	-0.053238	0.030779	-0.015645	-0.301211	1	1	1	1	1	1	1	1	Adult
d__Bacteria;p__Bacteroidota;c__Bacteroidia;o__Bacteroidales;f__Marinifilaceae;g__Butyricimonas	0.096614	-0.083274	0.273613	-0.182317	-0.043824	-0.044949	0.217905	0.07963	1	1	1	1	1	1	1	1	Adult
d__Bacteria;p__Firmicutes;c__Clostridia;o__Oscillospirales;f__Ruminococcaceae;g__[Eubacterium]_siraeum_group	0.227835	0.069032	0.574924	0.693084	0.130814	0.20417	0.221033	0.856652	1	1	1	1	1	1	1	1	Adult
d__Bacteria;p__Firmicutes;c__Negativicutes;o__Veillonellales-Selenomonadales;f__Veillonellaceae;__	-0.389034	-0.276318	-0.288957	-0.238895	0.054103	-0.691561	-0.172499	-0.22473	1	1	1	1	1	1	1	1	Adult
d__Bacteria;p__Actinobacteriota;c__Coriobacteriia;o__Coriobacteriales;f__Eggerthellaceae;g__Enterorhabdus	0.292289	-0.233692	-0.389785	0.323155	-0.492142	0.221213	-0.057542	-0.019197	1	1	1	1	1	1	1	1	Adult
d__Bacteria;p__Firmicutes;c__Bacilli;o__Lactobacillales;f__Streptococcaceae;g__Lactococcus	-2.73908	-3.38854	-3.03714	-2.5231	-2.23385	-2.58479	-3.39397	-3.36986	1	1	1	1	1	1	1	1	Adult
d__Bacteria;p__Actinobacteriota;c__Actinobacteria;o__Micrococcales;f__Brevibacteriaceae;g__Brevibacterium	1.92799	2.35252	2.2984	2.27243	1.67418	1.95895	2.66456	2.13201	0.685536	0.144439	0.06544	0.070411	1	0.450315	0.0226493	0.123173	Adult
d__Bacteria;p__Firmicutes;c__Clostridia;o__Lachnospirales;f__Lachnospiraceae;g__Moryella	-0.70831	-0.981462	-0.748373	-0.34237	-0.712451	-0.587355	-0.680851	-1.02318	1	1	1	1	1	1	1	1	Adult
d__Bacteria;p__Firmicutes;c__Clostridia;o__Lachnospirales;f__Lachnospiraceae;g__CAG-56	-1.17647	-1.58947	-0.916953	-1.15694	-1.50174	-1.38644	-1.3353	-0.944712	1	1	1	1	1	1	1	1	Adult
d__Bacteria;p__Firmicutes;c__Clostridia;o__Peptostreptococcales-Tissierellales;f__Peptostreptococcales-Tissierellales;g__Fenollaria	0.529584	0.91697	0.855138	1.36957	0.479345	1.04717	1.5027	0.683732	1	1	1	1	1	1	1	1	Adult
d__Bacteria;p__Firmicutes;c__Clostridia;o__Lachnospirales;f__Lachnospiraceae;g__Lachnospiraceae_FCS020_group	0.943898	0.475684	0.2375	0.514378	0.645738	0.843743	0.456999	0.887854	0.298939	1	1	1	1	1	1	1	Adult
d__Bacteria;p__Firmicutes;c__Clostridia;o__Lachnospirales;f__Lachnospiraceae;g__Sellimonas	-1.30752	-0.753574	-0.980676	-0.65545	-0.398414	-0.966293	-1.35266	-1.33255	1	1	1	1	1	1	1	1	Adult
d__Bacteria;p__Firmicutes;c__Clostridia;o__Oscillospirales;f__UCG-010;g__UCG-010	-0.633018	-0.56752	-0.440291	-0.244853	-0.526396	-0.372883	-0.53953	-0.562495	1	1	1	1	1	1	1	1	Adult
d__Bacteria;p__Actinobacteriota;c__Coriobacteriia;o__Coriobacteriales;f__Eggerthellaceae;g__Gordonibacter	-0.077258	0.29835	0.113489	0.61048	-0.112082	0.274506	0.082727	-0.161065	1	1	1	1	1	1	1	1	Adult
d__Bacteria;p__Firmicutes;c__Clostridia;o__Peptostreptococcales-Tissierellales;f__Anaerovoracaceae;g__[Eubacterium]_nodatum_group	-1.16169	-0.853464	-0.775738	-0.771379	-0.818368	-1.17456	-1.27189	-1.28627	1	1	1	1	1	1	1	1	Adult
d__Bacteria;p__Firmicutes;c__Clostridia;o__Oscillospirales;f__Ruminococcaceae;g__Fournierella	0.426774	0.188883	0.56641	0.707785	-0.107267	0.343002	0.378841	0.307587	1	1	1	1	1	1	1	1	Adult
d__Bacteria;p__Firmicutes;c__Clostridia;o__Lachnospirales;f__Lachnospiraceae;g__[Eubacterium]_ventriosum_group	-1.61872	-1.56041	-1.56791	-1.18782	-1.43521	-2.00232	-1.92392	-1.54866	1	1	1	1	1	1	1	1	Adult
d__Bacteria;p__Firmicutes;c__Clostridia;o__Lachnospirales;f__Lachnospiraceae;g__[Eubacterium]_eligens_group	-1.3072	-1.13123	-0.974193	-0.659629	-0.951564	-1.21965	-1.11964	-0.749597	1	1	1	1	1	1	1	1	Adult
d__Bacteria;p__Actinobacteriota;c__Coriobacteriia;o__Coriobacteriales;f__Eggerthellaceae;g__Senegalimassilia	-0.270967	0.147202	0.126174	0.451787	0.122033	0.282252	0.171666	0.229291	1	1	1	1	1	1	1	1	Adult
d__Bacteria;p__Firmicutes;c__Clostridia;o__Oscillospirales;f__Oscillospiraceae;g__Oscillospira	-0.743791	-0.56835	-0.401086	0.144081	-0.539089	-0.791663	-0.665351	-0.3898	1	1	1	1	1	1	1	1	Adult
d__Bacteria;p__Firmicutes;c__Clostridia;o__Christensenellales;f__Christensenellaceae;__	-0.155089	-0.114722	-0.051092	0.291855	-0.138545	-0.033583	-0.141452	-0.170586	1	1	1	1	1	1	1	1	Adult
d__Bacteria;p__Firmicutes;c__Clostridia;o__Oscillospirales;f__Oscillospiraceae;g__NK4A214_group	0.598899	0.448757	0.581702	1.14111	0.715666	0.707051	0.540404	0.724279	1	1	1	1	1	1	1	1	Adult
d__Bacteria;p__Actinobacteriota;c__Coriobacteriia;o__Coriobacteriales;f__Eggerthellaceae;g__Eggerthella	0.492709	0.495447	0.334618	1.18812	0.191035	0.881668	0.759346	0.236372	1	1	1	1	1	1	1	1	Adult
d__Bacteria;p__Firmicutes;c__Bacilli;o__Erysipelotrichales;f__Erysipelatoclostridiaceae;g__Catenibacterium	-0.246718	0.428463	0.566998	0.770605	0.304537	-0.125212	-0.291859	0.17934	1	1	1	1	1	1	1	1	Adult
d__Bacteria;p__Firmicutes;c__Clostridia;o__Monoglobales;f__Monoglobaceae;g__Monoglobus	-0.509937	-0.567267	-0.66205	-0.332456	-0.496419	-0.55613	-0.428143	-0.292032	1	1	1	1	1	1	1	1	Adult
d__Bacteria;p__Firmicutes;c__Bacilli;o__Lactobacillales;f__Enterococcaceae;g__Enterococcus	0.805231	1.24932	1.07754	1.56272	1.56876	1.79488	1.87846	0.825574	1	1	1	1	1	0.810167	0.35195	1	Adult
d__Bacteria;p__Bacteroidota;c__Bacteroidia;o__Bacteroidales;f__uncultured;g__uncultured	-0.095301	-0.33321	-0.187482	0.108019	-0.048248	-0.29727	-0.385071	-0.11422	1	1	1	1	1	1	1	1	Adult
d__Bacteria;p__Firmicutes;c__Clostridia;o__Oscillospirales;f__Oscillospiraceae;g__Flavonifractor	-0.6618	-0.950124	-0.655992	-0.12353	-0.139701	-0.214306	-0.056814	-0.420822	1	1	1	1	1	1	1	1	Adult
d__Bacteria;p__Firmicutes;c__Bacilli;o__Erysipelotrichales;f__Erysipelotrichaceae;g__Holdemania	-0.631207	-0.459985	-0.017986	-0.567136	0.032929	-0.990658	-0.534753	-0.740517	1	1	1	1	1	1	1	1	Adult
d__Bacteria;p__Proteobacteria;c__Gammaproteobacteria;o__Burkholderiales;f__Sutterellaceae;g__Parasutterella	2.00079	2.31434	2.38117	2.69639	1.95785	2.733	2.92394	2.05143	0.473161	0.02636	0.0167753	0.012017	0.6037	0.19559	0.000487061	0.380521	Adult
d__Bacteria;p__Bacteroidota;c__Bacteroidia;o__Flavobacteriales;f__Flavobacteriaceae;g__uncultured	0.109982	0.017714	0.15458	0.399523	0.017699	0.102635	-0.188071	0.02243	1	1	1	1	1	1	1	1	Adult
d__Bacteria;p__Firmicutes;c__Clostridia;o__Peptostreptococcales-Tissierellales;f__Anaerovoracaceae;g__S5-A14a	-0.209852	0.113119	0.05295	0.477702	-0.048398	0.203281	0.043837	-0.523917	1	1	1	1	1	1	1	1	Adult
d__Bacteria;p__Bacteroidota;c__Bacteroidia;o__Bacteroidales;f__Prevotellaceae;g__uncultured	0.187643	-0.077969	0.001951	-0.183277	-0.060734	-0.255346	-0.45564	0.179832	1	1	1	1	1	1	1	1	Adult
d__Bacteria;p__Firmicutes;c__Clostridia;o__Peptostreptococcales-Tissierellales;f__Peptostreptococcaceae;g__Clostridioides	0.050835	0.357128	0.329129	0.208742	0.270396	0.402599	-0.004842	0.267398	1	1	1	1	1	1	1	1	Adult
d__Bacteria;p__Actinobacteriota;c__Actinobacteria;o__Micrococcales;f__Microbacteriaceae;__	1.41505	1.83621	1.76395	1.90196	1.46623	1.57039	2.08159	1.74489	1	0.349623	0.1842	0.100869	1	0.757659	0.0849373	0.249643	Adult
d__Bacteria;p__Firmicutes;c__Clostridia;o__Oscillospirales;f__Ruminococcaceae;g__Candidatus_Soleaferrea	-0.711284	-0.739584	-0.743484	-0.366889	-0.588526	-1.0608	-0.722593	-1.02547	1	1	1	1	1	1	1	1	Adult
d__Bacteria;p__Firmicutes;c__Clostridia;o__Peptostreptococcales-Tissierellales;f__Peptostreptococcaceae;g__Romboutsia	0.65486	0.495758	0.81196	1.39566	1.17988	0.872647	1.55919	0.735644	1	1	1	0.420323	1	1	0.0717212	1	Adult
d__Bacteria;p__Firmicutes;c__Clostridia;o__Peptostreptococcales-Tissierellales;f__Peptostreptococcales-Tissierellales;g__Finegoldia	0.061371	0.562255	0.27035	1.38472	0.489881	1.51229	1.42554	0.036343	1	1	1	1	1	1	1	1	Adult
d__Bacteria;p__Firmicutes;c__Bacilli;o__Lactobacillales;f__Listeriaceae;g__Listeria	1.47659	1.81544	1.88646	1.708	1.38294	1.30797	1.89992	1.64729	1	0.368685	0.139203	0.500003	1	1	0.165709	0.338695	Adult
d__Bacteria;p__Firmicutes;c__Clostridia;o__Peptostreptococcales-Tissierellales;f__Peptostreptococcales-Tissierellales;g__Murdochiella	0.281093	0.66848	0.461304	1.34905	0.41003	1.17039	1.08886	0.624953	1	1	1	1	1	1	1	1	Adult
d__Bacteria;p__Firmicutes;c__Clostridia;o__Peptostreptococcales-Tissierellales;f__Peptostreptococcales-Tissierellales;g__Ezakiella	0.77991	1.31062	1.21869	2.01025	1.75548	1.77925	2.28696	0.657252	1	1	1	0.39169	0.299971	1	0.436475	1	Adult
d__Bacteria;p__Bacteroidota;c__Bacteroidia;o__Bacteroidales;f__Marinifilaceae;g__Odoribacter	0.321834	0.412697	0.462154	0.795123	0.56164	-0.007602	0.658621	0.298776	1	1	1	1	1	1	1	1	Adult
d__Bacteria;p__Firmicutes;c__Bacilli;o__Staphylococcales;f__Staphylococcaceae;g__Staphylococcus	1.21593	1.58274	1.60213	1.69309	1.55665	1.62002	1.57268	1.59291	1	0.38919	0.125535	0.090601	0.145217	0.407182	0.461237	0.156016	Adult
d__Bacteria;p__Firmicutes;c__Negativicutes;o__Veillonellales-Selenomonadales;f__Veillonellaceae;g__uncultured	-0.018213	0.030544	0.007217	0.124129	-0.096323	-0.616151	-0.603622	-0.274404	1	1	1	1	1	1	1	1	Adult
d__Bacteria;p__Firmicutes;c__Clostridia;o__Lachnospirales;f__Lachnospiraceae;g__Lachnospiraceae_ND3007_group	-0.6193	-1.32864	-1.27628	-0.862169	-1.27381	-1.55776	-1.61072	-0.911436	1	1	1	1	1	1	1	1	Adult
d__Bacteria;p__Firmicutes;c__Clostridia;o__Oscillospirales;f__Oscillospirales;g__Hydrogenoanaerobacterium	-0.264387	-0.372516	-0.353689	-0.19744	0.068062	-0.096694	-0.243746	-0.559551	1	1	1	1	1	1	1	1	Adult
d__Bacteria;p__Firmicutes;c__Bacilli;o__Erysipelotrichales;f__Erysipelotrichaceae;g__Dielma	-0.508822	0.231569	0.12366	0.006422	0.303577	-0.413713	-0.553166	-0.594797	1	1	1	1	1	1	1	1	Adult
d__Bacteria;p__Firmicutes;c__Negativicutes;o__Veillonellales-Selenomonadales;f__Selenomonadaceae;g__Megamonas	0.602981	0.544308	0.622248	0.946518	0.652067	0.65109	0.513211	0.519971	1	1	1	1	1	1	1	1	Adult
d__Bacteria;p__Proteobacteria;c__Gammaproteobacteria;o__Burkholderiales;f__Burkholderiaceae;g__Burkholderia-Caballeronia-Paraburkholderia	1.70168	2.158	2.06914	2.13819	1.57371	1.80157	2.32018	2.06446	0.89023	0.207969	0.0893314	0.070411	1	0.536881	0.0506018	0.105634	Adult
d__Bacteria;p__Firmicutes;c__Clostridia;o__Oscillospirales;f__Ruminococcaceae;g__CAG-352	-0.64333	-1.11083	-0.896757	-0.534217	-0.668244	-1.55426	-1.17227	-0.427764	1	1	1	1	1	1	1	1	Adult
d__Bacteria;p__Firmicutes;c__Clostridia;o__Oscillospirales;f__Ruminococcaceae;g__Anaerofilum	0.184125	0.31547	0.064762	0.707451	0.013488	0.460965	0.298922	0.159097	1	1	1	1	1	1	1	1	Adult
d__Bacteria;p__Firmicutes;c__Clostridia;o__Peptostreptococcales-Tissierellales;f__Peptostreptococcaceae;g__Intestinibacter	-2.38678	-3.00295	-2.94701	-2.4004	-2.20154	-2.69762	-2.28276	-3.08169	0.336674	0.00152928	0.00425629	0.151874	1	0.0570327	0.916737	0.00122916	Adult
d__Bacteria;p__Firmicutes;c__Clostridia;o__Oscillospirales;f__Ruminococcaceae;g__Phocea	-0.572243	-0.410093	-0.51167	0.180681	-0.38528	-0.78852	-0.814813	-1.16069	1	1	1	1	1	1	1	1	Adult
d__Bacteria;p__Bacteroidota;c__Bacteroidia;o__Bacteroidales;f__Prevotellaceae;g__Paraprevotella	0.229198	0.307858	0.209777	0.207074	0.067465	0.422979	0.302992	0.447538	1	1	1	1	1	1	1	1	Adult
d__Bacteria;p__Firmicutes;c__Clostridia;o__Lachnospirales;f__Lachnospiraceae;g__[Eubacterium]_fissicatena_group	-0.725236	-1.22423	-1.19658	-0.58081	-1.12087	-2.49464	-2.24605	-0.988258	1	1	1	1	1	0.163318	0.402527	1	Adult
d__Bacteria;p__Actinobacteriota;c__Coriobacteriia;o__Coriobacteriales;f__Eggerthellaceae;g__Slackia	-0.728073	-0.790667	-0.503678	-0.026357	-0.405662	-0.703912	-0.662248	-0.31872	1	1	1	1	1	1	1	1	Adult
d__Bacteria;p__Firmicutes;c__Bacilli;o__Erysipelotrichales;f__Erysipelotrichaceae;g__[Clostridium]_innocuum_group	-0.989173	-0.839642	-0.875432	-0.237024	-0.195664	-1.27797	-1.65901	-1.49223	1	1	1	1	1	1	1	1	Adult
d__Bacteria;p__Firmicutes;c__Clostridia;o__Peptococcales;f__Peptococcaceae;g__Peptococcus	0.475684	0.426443	0.490073	1.26639	0.271401	0.771487	0.988192	0.256065	1	1	1	1	1	1	1	1	Adult
d__Bacteria;p__Bacteroidota;c__Bacteroidia;o__Bacteroidales;f__Rikenellaceae;g__Rikenellaceae_RC9_gut_group	0.242527	0.111917	0.215012	0.341656	0.25554	0.05558	-0.091651	-0.074523	1	1	1	1	1	1	1	1	Adult
d__Bacteria;p__Bacteroidota;c__Bacteroidia;o__Bacteroidales;f__Barnesiellaceae;g__Coprobacter	0.281093	0.565072	0.546034	0.888982	0.271401	0.724487	0.696469	0.394695	1	1	1	1	1	1	1	1	Adult

## Sheet: ancombc-children
Taxonomy	lfcDMSO-Trehalose-TSB	lfcGlycerol	lfcGlycerol-Cysteine-Palladium	lfcGlycerol-DSMO-PEG	lfcGlycerol-PalladiumBeads	lfcPalladiumBeads	lfcSnap-freezing	lfcSucrose	qvalueDMSO-Trehalose-TSB	qvalueGlycerol	qvalueGlycerol-Cysteine-Palladium	qvalueGlycerol-DSMO-PEG	qvalueGlycerol-PalladiumBeads	qvaluePalladiumBeads	qvalueSnap-freezing	qvalueSucrose	HostAgeGroup
d__Bacteria;p__Firmicutes;c__Clostridia;o__Clostridiales;f__Clostridiaceae;g__Clostridium_sensu_stricto_1	-1.22635	-1.38943	-1.25428	-1.29788	-1.58774	-1.40645	-1.58288	-1.5278	1	1	1	1	1	1	1	1	Child
d__Bacteria;p__Firmicutes;c__Bacilli;o__Erysipelotrichales;f__Erysipelatoclostridiaceae;g__Erysipelatoclostridium	-1.74756	-1.2215	-1.42908	-1.792	-1.16358	-2.23397	-2.48118	-1.62633	1	1	1	1	1	1	1	1	Child
d__Bacteria;p__Firmicutes;c__Clostridia;o__Lachnospirales;f__Lachnospiraceae;__	1.44212	1.6017	1.51611	1.45678	1.89275	1.13484	0.928189	1.17266	1	1	1	1	1	1	1	1	Child
d__Bacteria;p__Bacteroidota;c__Bacteroidia;o__Bacteroidales;f__Prevotellaceae;g__Prevotella	1.37336	0.787395	0.988606	-0.546054	0.147088	0.988144	0.658035	1.06757	1	1	1	1	1	1	1	1	Child
d__Bacteria;p__Firmicutes;c__Clostridia;o__Oscillospirales;f__Butyricicoccaceae;g__Butyricicoccus	-0.10077	0.315449	-0.360667	-0.337244	-0.016526	-0.152634	-0.453511	0.29551	1	1	1	1	1	1	1	1	Child
d__Bacteria;p__Firmicutes;c__Clostridia;o__Oscillospirales;f__Ruminococcaceae;g__Faecalibacterium	-1.37561	-1.08976	-0.840727	-1.29296	-0.477708	-1.56744	-2.09313	-0.854137	1	1	1	1	1	1	1	1	Child
d__Bacteria;p__Firmicutes;c__Clostridia;o__Lachnospirales;f__Lachnospiraceae;g__Coprococcus	1.43178	1.22112	1.41905	1.00562	1.3758	0.806368	0.582853	1.28155	0.013586	1	1	1	1	1	1	0.961607	Child
d__Bacteria;p__Firmicutes;c__Clostridia;o__Lachnospirales;f__Lachnospiraceae;g__[Eubacterium]_hallii_group	-0.809518	-0.662564	-0.557417	-1.07805	-0.906259	-1.30691	-1.46443	-1.08039	1	1	1	1	1	1	1	1	Child
d__Bacteria;p__Bacteroidota;c__Bacteroidia;o__Bacteroidales;f__Rikenellaceae;g__Alistipes	0.127126	-0.082889	0.088107	0.396115	0.412406	-0.05597	0.044528	0.201657	1	1	1	1	1	1	1	1	Child
d__Bacteria;p__Firmicutes;c__Bacilli;o__Lactobacillales;f__Enterococcaceae;g__Enterococcus	-0.517778	-0.486	-0.618079	-0.332779	-0.510977	-0.322386	-0.238042	-0.493828	1	1	1	1	1	1	1	1	Child
d__Bacteria;p__Firmicutes;c__Clostridia;o__Lachnospirales;f__Lachnospiraceae;g__Hungatella	-0.72013	-0.907691	-0.672835	-1.22579	-0.266376	-2.33493	-2.43239	-1.36255	1	1	1	1	1	1	1	1	Child
d__Bacteria;p__Firmicutes;c__Clostridia;o__Lachnospirales;f__Lachnospiraceae;g__Lachnoclostridium	0.339672	0.672453	0.428093	0.035112	0.868319	-0.620083	-0.442825	0.243825	1	1	1	1	1	1	1	1	Child
d__Bacteria;p__Actinobacteriota;c__Actinobacteria;o__Bifidobacteriales;f__Bifidobacteriaceae;g__Bifidobacterium	-0.444258	-0.591244	-0.644427	-0.692016	-0.504612	-0.902429	-1.08036	-0.907254	1	1	1	1	1	1	1	1	Child
d__Bacteria;p__Firmicutes;c__Clostridia;o__Lachnospirales;f__Lachnospiraceae;g__Blautia	0.060333	-0.435925	-0.963322	-0.441137	-0.209338	-1.16714	-1.10132	0.14339	1	1	1	1	1	1	1	1	Child
d__Bacteria;p__Firmicutes;c__Bacilli;o__Erysipelotrichales;f__Erysipelatoclostridiaceae;g__Erysipelotrichaceae_UCG-003	0.698305	0.646653	0.946633	0.031729	0.86178	0.613043	0.521943	-0.076136	1	1	1	1	1	1	1	1	Child
d__Bacteria;p__Bacteroidota;c__Bacteroidia;o__Bacteroidales;f__Bacteroidaceae;g__Bacteroides	0.884239	0.684174	0.715296	0.65843	0.67828	0.692204	0.476209	0.692879	1	1	1	1	1	1	1	1	Child
d__Bacteria;p__Firmicutes;c__Clostridia;o__Peptostreptococcales-Tissierellales;f__Peptostreptococcales-Tissierellales;g__Ezakiella	0.148179	0.320872	0.335342	0.640399	0.43354	0.237943	0.34388	0.674471	1	1	1	1	1	1	1	1	Child
d__Bacteria;p__Firmicutes;c__Clostridia;o__Peptostreptococcales-Tissierellales;f__Anaerovoracaceae;g__Mogibacterium	-0.463865	-0.746892	-0.471444	-0.24579	-0.866466	-0.550601	-0.194831	-0.361685	1	1	1	1	1	1	1	1	Child
d__Bacteria;p__Firmicutes;c__Clostridia;o__Peptostreptococcales-Tissierellales;f__Anaerovoracaceae;g__Family_XIII_AD3011_group	1.25391	1.3027	1.43129	1.42233	1.24049	1.29456	1.40049	1.30194	0.000412	6.64215e-08	2.03923e-09	1.45639e-09	1.11975e-07	4.14871e-06	4.85503e-08	0.001673	Child
d__Bacteria;p__Firmicutes;c__Bacilli;o__Lactobacillales;f__Lactobacillaceae;g__Lactobacillus	-0.685482	-0.289653	-0.680837	-0.575509	-0.537767	-0.659357	-0.611466	-0.316967	1	1	1	1	1	1	1	1	Child
d__Bacteria;p__Firmicutes;c__Clostridia;o__Lachnospirales;f__Lachnospiraceae;g__Dorea	0.31506	0.380457	0.121618	0.307659	0.210267	-0.32158	-0.213507	0.023412	1	1	1	1	1	1	1	1	Child
d__Bacteria;p__Verrucomicrobiota;c__Verrucomicrobiae;o__Verrucomicrobiales;f__Akkermansiaceae;g__Akkermansia	-0.64711	-0.334726	-0.03672	0.256968	-0.651772	-0.655606	-0.58577	-0.406222	1	1	1	1	1	1	1	1	Child
d__Bacteria;p__Firmicutes;c__Clostridia;o__Peptostreptococcales-Tissierellales;f__Anaerovoracaceae;g__S5-A14a	0.368842	0.415058	0.424477	0.577654	0.020831	0.112726	0.591039	-0.187361	1	1	1	1	1	1	1	1	Child
d__Bacteria;p__Firmicutes;c__Clostridia;o__Lachnospirales;f__Lachnospiraceae;g__Anaerostipes	-0.313439	-0.131873	0.2232	-0.136001	0.408022	-0.235033	-0.70489	-0.176388	1	1	1	1	1	1	1	1	Child
d__Bacteria;p__Firmicutes;c__Clostridia;o__Oscillospirales;f__Oscillospiraceae;g__UCG-003	1.02379	0.925487	0.855929	0.912674	1.012	0.798946	0.460476	1.36823	1	1	1	1	1	1	1	1	Child
d__Bacteria;p__Firmicutes;c__Clostridia;o__Lachnospirales;f__Lachnospiraceae;g__Agathobacter	-2.5987	-1.49881	-1.87203	-2.86364	-1.89826	-2.43376	-2.98591	-2.3342	0.009903	0.529176	0.0676743	0.0156527	0.110785	0.000909829	0.000103326	0.006178	Child
d__Bacteria;p__Firmicutes;c__Negativicutes;o__Veillonellales-Selenomonadales;f__Selenomonadaceae;g__Megamonas	2.29288	1.85396	2.15929	2.14027	1.67633	1.68458	2.17871	1.94819	1	1	1	1	1	1	1	1	Child
d__Bacteria;p__Desulfobacterota;c__Desulfovibrionia;o__Desulfovibrionales;f__Desulfovibrionaceae;g__Bilophila	0.873646	0.876536	0.848654	0.817361	1.09582	0.481287	0.538608	1.33831	1	1	1	1	1	1	1	1	Child
d__Bacteria;p__Firmicutes;c__Negativicutes;o__Veillonellales-Selenomonadales;f__Veillonellaceae;g__Veillonella	-1.07171	-1.12415	-0.600726	-1.09616	-0.783835	-1.42952	-1.24483	-1.06196	1	1	1	1	1	1	1	1	Child
d__Bacteria;p__Firmicutes;c__Clostridia;o__Oscillospirales;f__Oscillospiraceae;g__UCG-002	0.488789	0.663853	0.718601	0.030718	0.752668	0.350754	0.281958	0.463903	1	1	1	1	1	1	1	1	Child
d__Bacteria;p__Firmicutes;c__Clostridia;o__Peptostreptococcales-Tissierellales;f__Peptostreptococcaceae;g__Peptostreptococcus	0.095458	0.160455	0.273981	0.236895	0.387617	-0.085928	-0.083651	0.285894	1	1	1	1	1	1	1	1	Child
d__Bacteria;p__Bacteroidota;c__Bacteroidia;o__Bacteroidales;f__Barnesiellaceae;g__Barnesiella	-0.211334	0.123295	0.371953	-1.42773	0.401146	-0.073151	0.074334	0.127323	1	1	1	1	1	1	1	1	Child
d__Bacteria;p__Firmicutes;c__Clostridia;o__Peptostreptococcales-Tissierellales;f__Peptostreptococcaceae;g__Paeniclostridium	-0.376974	0.018291	0.099874	0.265298	0.039402	0.192935	0.003843	-0.249591	1	1	1	1	1	1	1	1	Child
d__Bacteria;p__Proteobacteria;c__Gammaproteobacteria;o__Enterobacterales;f__Enterobacteriaceae;__	-0.018308	-0.246587	-0.017776	0.148147	-0.097257	-0.627536	-0.595189	-0.059543	1	1	1	1	1	1	1	1	Child
d__Bacteria;p__Firmicutes;c__Clostridia;o__Lachnospirales;f__Lachnospiraceae;g__[Eubacterium]_fissicatena_group	1.54564	0.680076	0.992091	1.62349	1.08615	0.145136	0.524826	1.23362	1	1	1	1	1	1	1	1	Child
d__Bacteria;p__Proteobacteria;c__Gammaproteobacteria;o__Enterobacterales;f__Enterobacteriaceae;g__Escherichia-Shigella	-0.136734	-0.146252	-0.121144	-0.064411	-0.191622	-0.407558	-0.483073	-0.085019	1	1	1	1	1	1	1	1	Child
d__Bacteria;p__Firmicutes;c__Clostridia;o__Lachnospirales;f__Lachnospiraceae;g__Lachnospiraceae_NK4A136_group	-1.23026	-0.87255	-0.354395	-1.11603	-0.085827	-1.7622	-2.10526	-0.507849	1	1	1	1	1	1	0.53046	1	Child
d__Bacteria;p__Firmicutes;c__Clostridia;o__Lachnospirales;f__Lachnospiraceae;g__[Ruminococcus]_gauvreauii_group	0.733818	1.0725	0.836358	0.051645	1.3157	0.870199	0.626095	0.634823	1	1	1	1	1	1	1	1	Child
d__Bacteria;p__Firmicutes;c__Bacilli;o__Lactobacillales;f__Leuconostocaceae;g__Leuconostoc	0.146841	-0.09725	-0.404585	-0.195622	0.478562	-0.464473	-0.568617	0.054325	1	1	1	1	1	1	1	1	Child
d__Bacteria;p__Firmicutes;c__Bacilli;o__Lactobacillales;f__Streptococcaceae;g__Streptococcus	-0.275688	-0.686271	-0.822793	-0.617741	-0.831214	-1.16597	-1.13093	-1.44893	1	1	1	1	1	1	1	1	Child
d__Bacteria;p__Proteobacteria;c__Gammaproteobacteria;o__Enterobacterales;f__Morganellaceae;g__Proteus	0.22014	-0.040734	-0.015096	0.218907	0.216582	-0.212919	-0.226959	-0.029094	1	1	1	1	1	1	1	1	Child
d__Bacteria;p__Firmicutes;c__Clostridia;o__Oscillospirales;f__Oscillospiraceae;g__Intestinimonas	0.428035	0.923816	0.357355	-0.831056	0.625158	-0.129529	-0.234313	0.769692	1	1	1	1	1	1	1	1	Child
d__Bacteria;p__Firmicutes;c__Clostridia;o__Oscillospirales;f__Ruminococcaceae;g__UBA1819	0.282199	0.076552	0.195405	0.216357	0.378606	-0.175097	-0.26255	0.249702	1	1	1	1	1	1	1	1	Child
d__Bacteria;p__Firmicutes;c__Clostridia;o__Oscillospirales;f__Ruminococcaceae;g__Incertae_Sedis	0.616859	-0.126536	0.46269	-0.002551	-0.153493	0.234293	0.399699	0.81091	1	1	1	1	1	1	1	1	Child
d__Bacteria;p__Firmicutes;c__Clostridia;o__Lachnospirales;f__Lachnospiraceae;g__Roseburia	-0.317548	-0.678943	-0.979257	-0.562459	-0.743937	-1.26676	-1.27285	-0.019674	1	1	1	1	1	1	1	1	Child
d__Bacteria;p__Campilobacterota;c__Campylobacteria;o__Campylobacterales;f__Campylobacteraceae;g__Campylobacter	1.85779	1.73724	2.01025	1.20478	2.82953	1.16964	1.20761	2.41918	0.728764	1	0.910658	1	0.0167116	1	1	0.179572	Child
d__Bacteria;p__Bacteroidota;c__Bacteroidia;o__Bacteroidales;f__Tannerellaceae;g__Parabacteroides	0.476618	0.211508	-0.031608	-0.714791	0.546239	0.566542	0.345071	0.639322	1	1	1	1	1	1	1	1	Child
d__Bacteria;p__Firmicutes;c__Clostridia;o__Lachnospirales;f__Lachnospiraceae;g__uncultured	0.894249	0.950843	1.31174	0.173016	1.21118	0.911522	0.248683	1.77325	1	1	1	1	1	1	1	1	Child
d__Bacteria;p__Proteobacteria;c__Gammaproteobacteria;o__Enterobacterales;f__Hafniaceae;g__Hafnia-Obesumbacterium	-1.74162	-1.79203	-0.892136	-1.08261	-1.77415	-1.93928	-1.98408	-1.75865	1	1	1	1	1	1	1	1	Child
d__Bacteria;p__Firmicutes;c__Bacilli;o__Erysipelotrichales;f__Erysipelatoclostridiaceae;g__Coprobacillus	-0.70487	-0.367542	-0.296563	-0.47679	0.034157	-0.694957	-0.55844	-0.255857	1	1	1	1	1	1	1	1	Child
d__Bacteria;p__Fusobacteriota;c__Fusobacteriia;o__Fusobacteriales;f__Fusobacteriaceae;g__Fusobacterium	0.030867	-0.253357	-0.295856	0.194497	-0.167415	-0.317733	-0.281112	-0.151312	1	1	1	1	1	1	1	1	Child
d__Bacteria;p__Firmicutes;c__Clostridia;o__Lachnospirales;f__Lachnospiraceae;g__Lachnospiraceae_UCG-010	2.44573	2.21658	2.37974	1.62117	2.6075	1.89643	1.89209	2.88511	0.309702	0.395994	0.0878265	0.837298	0.0542057	1	1	0.011453	Child
d__Bacteria;p__Firmicutes;c__Clostridia;o__Peptostreptococcales-Tissierellales;f__Peptostreptococcales-Tissierellales;g__Peptoniphilus	-1.57034	-0.808924	-1.1311	-0.948285	-0.896121	-0.717801	-0.64495	-1.00089	1	1	1	1	1	1	1	1	Child
d__Bacteria;p__Proteobacteria;c__Gammaproteobacteria;o__Burkholderiales;f__Sutterellaceae;g__Sutterella	0.347827	0.027598	0.42929	0.089966	0.121105	-0.87567	-0.416663	0.19261	1	1	1	1	1	1	1	1	Child
d__Bacteria;p__Firmicutes;c__Clostridia;o__Oscillospirales;f__Oscillospiraceae;g__Colidextribacter	1.42073	1.20345	1.07955	1.05934	1.37766	1.62397	1.1711	1.87492	1	1	1	1	1	1	1	1	Child
d__Bacteria;p__Firmicutes;c__Bacilli;o__Erysipelotrichales;f__Erysipelotrichaceae;g__Dielma	0.115942	-0.002737	-0.414946	-0.332433	0.373847	-0.774571	-0.862023	-0.512182	1	1	1	1	1	1	1	1	Child
d__Bacteria;p__Firmicutes;c__Clostridia;o__Lachnospirales;f__Lachnospiraceae;g__Lachnospira	-1.11943	-0.507446	-0.495774	-0.015964	-0.913586	-1.10951	-1.19697	-0.920599	1	1	1	1	1	1	1	1	Child
d__Bacteria;p__Firmicutes;c__Clostridia;o__Lachnospirales;f__Lachnospiraceae;g__GCA-900066575	0.720875	0.163195	-0.115209	0.043071	0.272694	0.211283	0.249243	0.422989	1	1	1	1	1	1	1	1	Child
d__Bacteria;p__Firmicutes;c__Clostridia;o__Lachnospirales;f__Lachnospiraceae;g__[Ruminococcus]_torques_group	1.47567	1.33538	0.55441	0.675539	0.859476	0.859474	0.052727	1.58001	1	1	1	1	1	1	1	1	Child
d__Bacteria;p__Bacteroidota;c__Bacteroidia;o__Bacteroidales;f__Porphyromonadaceae;g__Porphyromonas	-0.381087	0.564456	0.125778	0.098857	0.170649	-0.572354	0.108752	-0.254736	1	1	1	1	1	1	1	1	Child
d__Bacteria;p__Firmicutes;c__Clostridia;o__Lachnospirales;f__Lachnospiraceae;g__[Ruminococcus]_gnavus_group	-2.40287	-2.70759	-2.70328	-1.98499	-3.16012	-3.25898	-3.63426	-2.80766	3e-06	0.000203204	7.93641e-05	1.38654e-09	4.86022e-05	3.50686e-08	1.31001e-08	0.00143	Child
d__Bacteria;p__Firmicutes;c__Clostridia;o__Lachnospirales;f__Lachnospiraceae;g__Tyzzerella	-2.14348	-1.64234	-1.77697	-2.28346	-2.26364	-2.50162	-2.58908	-2.51389	1	1	1	1	1	1	1	1	Child
d__Bacteria;p__Firmicutes;c__Clostridia;o__Peptostreptococcales-Tissierellales;f__Peptostreptococcales-Tissierellales;g__Anaerococcus	-0.906165	-0.240202	-0.252081	-0.013753	-0.346606	-0.051055	-0.020905	-0.641441	1	1	1	1	1	1	1	1	Child
d__Bacteria;p__Bacteroidota;c__Bacteroidia;o__Bacteroidales;f__Marinifilaceae;g__Butyricimonas	-0.129781	-0.595358	-0.563148	-0.404869	-0.714932	0.021845	0.011329	0.193864	1	1	1	1	1	1	1	1	Child
d__Bacteria;p__Firmicutes;c__Clostridia;o__Oscillospirales;f__Ruminococcaceae;g__Subdoligranulum	-2.47703	-3.00329	-2.08346	-2.89945	-3.25157	-2.797	-2.65957	-2.2073	1	0.448806	1	0.549845	0.188205	0.611466	0.868473	1	Child
d__Bacteria;p__Firmicutes;c__Bacilli;o__Lactobacillales;f__Lactobacillaceae;g__Pediococcus	-0.487284	-0.465133	-0.815038	-0.838838	-0.507817	-0.297806	-1.65085	-0.70849	1	1	1	1	1	1	1	1	Child
d__Bacteria;p__Actinobacteriota;c__Coriobacteriia;o__Coriobacteriales;f__Eggerthellaceae;g__Enterorhabdus	2.42384	1.47983	1.50271	1.58693	1.15326	1.30757	1.70092	1.60995	0.009084	0.000428592	5.84386e-09	0.00404163	0.0765957	0.332381	3.72999e-05	0.001363	Child
d__Bacteria;p__Firmicutes;c__Bacilli;o__Lactobacillales;f__Streptococcaceae;g__Lactococcus	-2.47506	-2.49917	-1.98814	-2.41173	-2.46715	-2.22143	-2.50445	-2.72928	1	1	1	1	1	1	1	1	Child
d__Bacteria;p__Firmicutes;c__Clostridia;o__Lachnospirales;f__Lachnospiraceae;g__Moryella	-0.18501	0.588345	0.643345	1.10596	0.094304	0.429438	0.067333	-0.187361	1	1	1	1	1	1	1	1	Child
d__Bacteria;p__Firmicutes;c__Clostridia;o__Peptostreptococcales-Tissierellales;f__Peptostreptococcales-Tissierellales;g__Fenollaria	-0.761003	-0.617499	-0.571763	-0.251511	-0.347171	-0.901586	-0.427389	-0.664797	1	1	1	1	1	1	1	1	Child
d__Bacteria;p__Firmicutes;c__Clostridia;o__Christensenellales;f__Christensenellaceae;g__Christensenellaceae_R-7_group	-0.755414	-0.803692	-0.832171	-1.02518	-1.39593	-0.925725	-1.01703	-0.523372	1	1	1	1	0.589101	0.989644	1	1	Child
d__Bacteria;p__Firmicutes;c__Clostridia;o__Lachnospirales;f__Lachnospiraceae;g__Lachnospiraceae_FCS020_group	0.408107	0.555132	0.505147	0.043071	0.394041	0.44613	0.075957	0.859015	1	1	1	1	1	1	1	1	Child
d__Bacteria;p__Firmicutes;c__Clostridia;o__Lachnospirales;f__Lachnospiraceae;g__Sellimonas	-1.83817	-1.62088	-0.941166	-2.29876	-1.58483	-2.51693	-2.60439	-1.98302	1	1	1	0.234041	1	0.103143	0.0824707	1	Child
d__Bacteria;p__Firmicutes;c__Clostridia;o__Oscillospirales;f__Oscillospiraceae;g__Oscillibacter	0.054747	0.146116	0.239497	0.132004	0.403055	-0.021496	-0.076737	0.407528	1	1	1	1	1	1	1	1	Child
d__Bacteria;p__Actinobacteriota;c__Coriobacteriia;o__Coriobacteriales;f__Eggerthellaceae;g__Eggerthella	0.043361	-0.346173	-0.544528	-0.279853	-0.139956	-0.454132	-0.478041	-0.17324	1	1	1	1	1	1	1	1	Child
d__Bacteria;p__Firmicutes;c__Clostridia;o__Peptostreptococcales-Tissierellales;f__Peptostreptococcales-Tissierellales;g__Gallicola	-0.18501	-0.147418	-0.115209	0.65623	0.020831	0.026083	0.18539	0.180694	1	1	1	1	1	1	1	1	Child
d__Bacteria;p__Firmicutes;c__Clostridia;o__Lachnospirales;f__Lachnospiraceae;g__[Eubacterium]_eligens_group	-1.00264	-0.932376	-0.946751	-1.07233	-1.28909	-1.0518	-1.23122	-0.67033	1	1	1	1	1	1	1	1	Child
d__Bacteria;p__Firmicutes;c__Clostridia;o__Lachnospirales;f__Lachnospiraceae;g__Lachnospiraceae_UCG-004	0.114173	-0.002196	0.345074	-0.289892	0.608143	-0.247068	-0.362631	0.619428	1	1	1	1	1	1	1	1	Child
d__Bacteria;p__Actinobacteriota;c__Coriobacteriia;o__Coriobacteriales;f__Eggerthellaceae;g__Senegalimassilia	1.62817	1.17329	1.3115	1.6497	0.854341	0.431205	1.0505	1.21428	1	1	1	0.613522	1	1	1	1	Child
d__Bacteria;p__Firmicutes;c__Clostridia;o__Christensenellales;f__Christensenellaceae;__	0.506169	0.873643	0.20541	0.72815	-0.266992	0.171477	0.012103	0.611838	1	0.0288212	1	1	1	1	1	1	Child
d__Bacteria;p__Firmicutes;c__Bacilli;o__Erysipelotrichales;f__Erysipelotrichaceae;g__Holdemanella	0.292916	0.140534	0.28569	0.559634	-0.175094	0.277364	0.195535	0.460004	1	1	1	1	1	1	1	1	Child
d__Bacteria;p__Firmicutes;c__Clostridia;o__Peptostreptococcales-Tissierellales;f__Peptostreptococcaceae;g__Paraclostridium	0.283042	0.420415	0.440236	0.638855	0.199122	0.455622	0.306111	0.237628	1	1	1	1	1	1	1	1	Child
d__Bacteria;p__Firmicutes;c__Clostridia;o__Lachnospirales;f__Lachnospiraceae;g__Fusicatenibacter	-1.35281	-1.86149	-2.51905	-2.21497	-1.8237	-1.19347	-2.22589	-2.5451	1	1	1	1	1	1	1	1	Child
d__Bacteria;p__Firmicutes;c__Clostridia;o__Oscillospirales;f__Oscillospiraceae;g__Flavonifractor	0.393296	-0.146506	-0.757528	0.131104	-0.496735	0.295909	-0.353559	0.134574	1	1	1	1	1	1	1	1	Child
d__Bacteria;p__Firmicutes;c__Bacilli;o__Erysipelotrichales;f__Erysipelotrichaceae;g__Holdemania	-0.389711	-0.390889	-0.417755	-0.752	-0.094092	-0.676245	-0.539445	-0.34473	1	1	1	1	1	1	1	1	Child
d__Bacteria;p__Proteobacteria;c__Gammaproteobacteria;o__Burkholderiales;f__Sutterellaceae;g__Parasutterella	-0.187944	0.078585	0.582425	0.08158	0.487358	0.245379	-0.362141	0.338821	1	1	1	1	1	1	1	1	Child
d__Bacteria;p__Firmicutes;c__Clostridia;o__Peptostreptococcales-Tissierellales;f__Peptostreptococcaceae;g__Clostridioides	1.2675	0.408107	0.715761	0.725235	0.155345	0.397026	0.401558	0.342226	1	1	1	1	1	1	1	1	Child
d__Bacteria;p__Firmicutes;c__Negativicutes;o__Veillonellales-Selenomonadales;f__Veillonellaceae;g__Megasphaera	1.10964	0.905579	0.254172	1.12132	0.748573	0.871485	0.770815	0.914279	1	1	1	1	1	1	1	1	Child
d__Bacteria;p__Firmicutes;c__Negativicutes;o__Veillonellales-Selenomonadales;f__Veillonellaceae;g__Dialister	-1.12841	-0.832928	-1.11998	-2.40415	-0.850666	-1.40599	-2.11006	-1.20469	1	1	1	0.337514	1	1	0.639412	1	Child
d__Bacteria;p__Proteobacteria;c__Gammaproteobacteria;o__Enterobacterales;f__Yersiniaceae;__	-1.84903	-1.90948	-1.20925	-1.36506	-1.88346	-2.04787	-2.10187	-1.85064	1	1	1	1	1	1	1	1	Child
d__Bacteria;p__Firmicutes;c__Clostridia;o__Oscillospirales;f__Ruminococcaceae;g__Candidatus_Soleaferrea	0.250785	0.13326	-0.102039	-0.231582	-0.266992	0.048873	-0.019311	0.142521	1	1	1	1	1	1	1	1	Child
d__Bacteria;p__Firmicutes;c__Clostridia;o__Peptostreptococcales-Tissierellales;f__Peptostreptococcales-Tissierellales;g__Finegoldia	-0.841994	-1.19359	-0.988096	-1.26303	-1.32986	-1.50399	-1.35556	-1.37086	1	1	1	1	1	1	1	1	Child
d__Bacteria;p__Firmicutes;c__Clostridia;o__Oscillospirales;f__Oscillospiraceae;g__uncultured	-0.460919	-0.039713	-0.641914	-0.320628	0.303443	0.402368	0.128328	0.645086	1	1	1	1	1	1	1	1	Child
d__Bacteria;p__Firmicutes;c__Clostridia;o__Oscillospirales;f__Oscillospiraceae;g__Oscillospira	0.374657	0.461024	0.551984	0.043071	0.303551	0.537876	0.509174	0.481027	1	1	1	1	1	1	1	1	Child
d__Bacteria;p__Firmicutes;c__Bacilli;o__Lactobacillales;f__Leuconostocaceae;g__Weissella	-0.399188	-0.216548	-0.384571	-0.139865	-0.156016	-0.36896	-0.513782	-0.359606	1	1	1	1	1	1	1	1	Child
d__Bacteria;p__Bacteroidota;c__Bacteroidia;o__Bacteroidales;f__Marinifilaceae;g__Odoribacter	1.15057	1.10118	1.24303	0.286309	0.699937	0.344764	0.860537	1.1318	1.1e-05	1.83796e-05	1.15291e-05	1	1	1	0.197158	0.007347	Child
d__Bacteria;p__Firmicutes;c__Clostridia;o__Peptostreptococcales-Tissierellales;f__Peptostreptococcaceae;g__Intestinibacter	-3.99249	-4.65248	-4.50784	-4.19609	-4.53237	-4.58291	-4.1254	-4.31331	0.000343	7.14333e-06	3.05123e-05	0.0004361	0.000323198	4.25052e-05	0.00154108	0.003865	Child
d__Bacteria;p__Bacteroidota;c__Bacteroidia;o__Bacteroidales;f__Dysgonomonadaceae;g__Dysgonomonas	-0.055566	-0.218598	0.033422	0.018496	-0.288045	-0.584783	-0.437621	-0.142309	1	1	1	1	1	1	1	1	Child
d__Bacteria;p__Firmicutes;c__Clostridia;o__Lachnospirales;f__Lachnospiraceae;g__Lachnospiraceae_ND3007_group	0.563738	0.884531	0.578279	0.64658	0.541888	0.47165	0.557894	0.654216	1	1	1	1	1	1	1	1	Child
d__Bacteria;p__Firmicutes;c__Clostridia;o__Lachnospirales;f__Lachnospiraceae;g__[Eubacterium]_ventriosum_group	1.41143	0.789146	0.867163	0.004533	1.0546	1.10685	0.714268	1.42268	1	1	1	1	1	1	1	1	Child
d__Bacteria;p__Actinobacteriota;c__Coriobacteriia;o__Coriobacteriales;f__Coriobacteriaceae;g__Collinsella	1.21813	1.06313	1.28805	1.20127	1.34879	0.353123	0.79989	1.37047	1	1	1	1	1	1	1	1	Child
d__Bacteria;p__Firmicutes;c__Negativicutes;o__Acidaminococcales;f__Acidaminococcaceae;g__Phascolarctobacterium	1.03514	1.21228	1.27629	1.55688	1.43872	0.925622	1.37084	1.51545	1	1	1	1	1	1	1	1	Child
d__Bacteria;p__Firmicutes;c__Clostridia;o__Oscillospirales;f__Ruminococcaceae;g__CAG-352	-1.99649	-2.55066	-2.37039	-2.89614	-2.53901	-2.12709	-1.99585	-1.54052	1	0.225888	0.613722	0.0543452	0.175248	1	1	1	Child
d__Bacteria;p__Firmicutes;c__Clostridia;o__Oscillospirales;f__Oscillospiraceae;__	0.144873	0.704537	0.788158	1.07983	0.208841	0.227263	0.134707	0.621875	1	1	1	1	1	1	1	1	Child
d__Bacteria;p__Firmicutes;c__Clostridia;o__Christensenellales;f__Christensenellaceae;g__uncultured	0.543976	0.076552	0.172615	0.043071	-0.266992	0.420175	0.479972	0.417174	1	1	1	1	1	1	1	1	Child
d__Bacteria;p__Firmicutes;c__Clostridia;o__Oscillospirales;f__Ruminococcaceae;g__Phocea	-0.052401	0.195025	0.217576	0.200141	0.241992	-0.335214	-0.222591	-0.128611	1	1	1	1	1	1	1	1	Child
d__Bacteria;p__Firmicutes;c__Bacilli;o__Erysipelotrichales;f__Erysipelotrichaceae;g__[Clostridium]_innocuum_group	-1.3719	-1.70393	-1.61543	-1.5127	-1.45304	-1.87159	-1.90922	-1.77767	0.480256	0.0291967	0.28556	0.549845	1	0.000832518	0.00227408	0.000838	Child

## Sheet: ancombc-infants
Taxonomy	lfcDMSO-Trehalose-TSB	lfcGlycerol	lfcGlycerol-Cysteine-Palladium	lfcGlycerol-DSMO-PEG	lfcGlycerol-PalladiumBeads	lfcPalladiumBeads	lfcSnap-freezing	lfcSucrose	qvalueDMSO-Trehalose-TSB	qvalueGlycerol	qvalueGlycerol-Cysteine-Palladium	qvalueGlycerol-DSMO-PEG	qvalueGlycerol-PalladiumBeads	qvaluePalladiumBeads	qvalueSnap-freezing	qvalueSucrose	HostAgeGroup
d__Bacteria;p__Actinobacteriota;c__Coriobacteriia;o__Coriobacteriales;f__Atopobiaceae;g__Atopobium	0.502835	0.462899	1.08542	0.780078	0.592906	0.930567	0.768046	1.04478	1	1	1	1	1	1	1	1	Infant
d__Bacteria;p__Firmicutes;c__Clostridia;o__Clostridiales;f__Clostridiaceae;g__Clostridium_sensu_stricto_1	-0.032016	-0.215066	-0.310663	-0.223953	-0.215937	-0.173629	-0.524537	-0.023594	1	1	1	1	1	1	1	1	Infant
d__Bacteria;p__Firmicutes;c__Bacilli;o__Erysipelotrichales;f__Erysipelatoclostridiaceae;g__Erysipelatoclostridium	0.894134	0.983478	1.04021	0.469131	1.13979	-0.038868	0.054089	0.120403	1	1	1	1	1	1	1	1	Infant
d__Bacteria;p__Bacteroidota;c__Bacteroidia;o__Bacteroidales;f__Prevotellaceae;g__Prevotella	1.41369	1.24134	1.43979	1.4575	1.28924	1.32205	1.0118	1.73095	0.334501	0.759625	0.0340931	0.0133545	0.584582	0.360813	1	0.00458806	Infant
d__Bacteria;p__Firmicutes;c__Clostridia;o__Oscillospirales;f__Butyricicoccaceae;g__Butyricicoccus	-1.40334	-1.30128	-1.87263	-1.43537	-1.59914	-1.36694	-1.09458	-1.30875	1	1	0.375925	1	1	1	1	1	Infant
d__Bacteria;p__Firmicutes;c__Clostridia;o__Oscillospirales;f__Ruminococcaceae;g__Faecalibacterium	-0.751229	-1.58635	-1.3315	-1.69303	-1.2831	-1.13567	-0.906734	-1.12306	1	0.522145	1	0.464182	1	1	1	1	Infant
d__Bacteria;p__Firmicutes;c__Clostridia;o__Clostridia_UCG-014;f__Clostridia_UCG-014;g__Clostridia_UCG-014	-0.847621	-0.906904	-0.946753	-0.688973	-0.956312	-0.942354	-1.33097	-0.803607	1	1	1	1	1	1	1	1	Infant
d__Bacteria;p__Proteobacteria;c__Gammaproteobacteria;o__Enterobacterales;f__Enterobacteriaceae;__	-0.015928	0.053599	0.010649	0.133392	0.16212	0.027689	-0.163026	0.284574	1	1	1	1	1	1	1	1	Infant
d__Bacteria;p__Firmicutes;c__Clostridia;o__Lachnospirales;f__Lachnospiraceae;g__[Eubacterium]_hallii_group	-2.73665	-3.02942	-3.32332	-2.80608	-2.70225	-2.64422	-3.20774	-2.53834	1.25516e-06	8.66194e-09	7.6653e-15	2.15903e-07	2.68038e-06	5.52943e-07	7.16253e-08	1.13074e-05	Infant
d__Bacteria;p__Bacteroidota;c__Bacteroidia;o__Bacteroidales;f__Rikenellaceae;g__Alistipes	0.016301	-0.920933	-0.993447	-0.676727	-0.729233	0.190831	-1.04588	-0.13201	1	1	1	1	1	1	1	1	Infant
d__Bacteria;p__Firmicutes;c__Clostridia;o__Peptostreptococcales-Tissierellales;f__Peptostreptococcaceae;g__Paeniclostridium	-0.431696	-0.129917	-0.050629	-0.016851	-0.270498	0.352895	-0.036532	0.233286	1	1	1	1	1	1	1	1	Infant
d__Bacteria;p__Firmicutes;c__Bacilli;o__Lactobacillales;f__Enterococcaceae;g__Enterococcus	-0.432509	-0.49801	-0.523965	-0.163648	-0.390629	0.078365	-0.01363	-0.204911	1	1	1	1	1	1	1	1	Infant
d__Bacteria;p__Firmicutes;c__Clostridia;o__Lachnospirales;f__Lachnospiraceae;g__Lachnoclostridium	1.26406	1.74229	1.71763	1.53046	1.71594	-0.304107	0.411956	1.13732	1	1	1	1	1	1	1	1	Infant
d__Bacteria;p__Firmicutes;c__Clostridia;o__Lachnospirales;f__Lachnospiraceae;__	1.1185	1.26304	1.5204	1.60906	1.53682	1.55853	1.46278	1.56974	1	1	1	1	1	1	1	1	Infant
d__Bacteria;p__Actinobacteriota;c__Actinobacteria;o__Bifidobacteriales;f__Bifidobacteriaceae;g__Bifidobacterium	-0.145008	-0.280668	-0.270596	-0.223087	-0.164079	-0.117389	-0.197047	-0.025781	1	1	1	1	1	1	1	1	Infant
d__Bacteria;p__Firmicutes;c__Clostridia;o__Lachnospirales;f__Lachnospiraceae;g__Blautia	-1.32916	-1.2687	-1.34268	-1.39047	-1.31217	-1.35572	-1.35927	-1.3508	0.52739	0.120652	0.0430932	0.416543	0.0699972	0.0222474	0.0262013	0.355166	Infant
d__Bacteria;p__Firmicutes;c__Bacilli;o__Erysipelotrichales;f__Erysipelatoclostridiaceae;g__Erysipelotrichaceae_UCG-003	1.40935	1.59598	1.62428	1.3353	1.76583	1.53021	1.12883	1.47817	1	0.619492	0.371252	1	0.150808	0.677828	1	1	Infant
d__Bacteria;p__Firmicutes;c__Clostridia;o__Oscillospirales;f__[Eubacterium]_coprostanoligenes_group;g__[Eubacterium]_coprostanoligenes_group	-0.848285	-0.794277	-0.95839	-0.548267	-0.68942	-0.730193	-1.197	-0.83231	1	1	1	1	1	1	1	1	Infant
d__Bacteria;p__Proteobacteria;c__Gammaproteobacteria;o__Pasteurellales;f__Pasteurellaceae;g__Haemophilus	-0.127091	-0.028408	-0.082616	-0.018732	0.102166	0.559074	-0.682552	0.205551	1	1	1	1	1	1	1	1	Infant
d__Bacteria;p__Firmicutes;c__Bacilli;o__Lactobacillales;f__Lactobacillaceae;g__Lactobacillus	0.010896	-0.034284	-0.393089	-0.319761	-0.019281	-0.225925	0.143115	-0.091524	1	1	1	1	1	1	1	1	Infant
d__Bacteria;p__Verrucomicrobiota;c__Verrucomicrobiae;o__Verrucomicrobiales;f__Akkermansiaceae;g__Akkermansia	-2.36531	-2.38123	-2.58314	-1.95238	-2.38791	-2.07222	-2.54266	-2.04209	3.76668e-07	1.66331e-07	8.54657e-10	0.000106731	7.13153e-09	4.29346e-05	1.51617e-07	0.000151428	Infant
d__Bacteria;p__Firmicutes;c__Clostridia;o__Lachnospirales;f__Lachnospiraceae;g__Anaerostipes	-0.437448	-0.435679	-0.473301	-0.283469	-0.431169	-0.484666	-0.609366	-0.444313	1	1	1	1	1	1	1	1	Infant
d__Bacteria;p__Bacteroidota;c__Bacteroidia;o__Bacteroidales;f__Bacteroidaceae;g__Bacteroides	0.708268	0.631654	0.499781	0.357588	0.485338	0.812377	0.791571	0.895501	1	1	1	1	1	1	1	1	Infant
d__Bacteria;p__Firmicutes;c__Bacilli;o__Erysipelotrichales;f__Erysipelotrichaceae;g__Faecalitalea	0.771683	0.414525	0.525748	0.687767	0.540426	0.45229	0.229928	0.753352	1	1	1	1	1	1	1	1	Infant
d__Bacteria;p__Firmicutes;c__Clostridia;o__Oscillospirales;f__Oscillospiraceae;g__UCG-003	-0.563074	-0.094915	-0.016635	-0.236518	-0.526147	0.494157	0.113519	0.225653	1	1	1	1	1	1	1	1	Infant
d__Bacteria;p__Firmicutes;c__Clostridia;o__Lachnospirales;f__Lachnospiraceae;g__Agathobacter	-1.76378	-1.73696	-1.83286	-2.08222	-1.94718	-2.25418	-2.47827	-2.14935	1	1	1	0.339782	0.897292	0.131362	0.143534	0.747118	Infant
d__Bacteria;p__Desulfobacterota;c__Desulfovibrionia;o__Desulfovibrionales;f__Desulfovibrionaceae;g__Bilophila	1.16816	0.861317	0.80779	1.28512	0.859798	1.35689	1.12559	1.37723	1	1	1	1	1	1	1	1	Infant
d__Bacteria;p__Firmicutes;c__Bacilli;o__Bacillales;f__Bacillaceae;g__Bacillus	-2.45334	-2.57764	-2.63886	-2.29494	-2.47624	-2.27442	-2.59099	-2.27103	1	0.647283	0.556244	1	0.929297	1	0.740531	1	Infant
d__Bacteria;p__Firmicutes;c__Negativicutes;o__Veillonellales-Selenomonadales;f__Veillonellaceae;g__Veillonella	1.84903	1.66273	1.80592	1.60512	1.75191	1.96109	2.11701	2.23389	0.201281	1	0.759608	1	0.998275	1	0.0983964	0.0254206	Infant
d__Bacteria;p__Firmicutes;c__Clostridia;o__Lachnospirales;f__Lachnospiraceae;g__Eisenbergiella	-0.916205	-0.766541	-0.895945	-0.495611	-0.873711	-0.744229	-0.939523	-0.291405	1	1	1	1	1	1	1	1	Infant
d__Bacteria;p__Firmicutes;c__Clostridia;o__Christensenellales;f__Christensenellaceae;g__Christensenellaceae_R-7_group	-1.12494	-1.23006	-1.10667	-0.91647	-1.08582	-0.951431	-1.24088	-0.730948	0.797623	0.439607	1	1	1	1	0.552526	1	Infant
d__Bacteria;p__Firmicutes;c__Clostridia;o__Oscillospirales;f__Oscillospiraceae;g__UCG-002	-1.56419	-1.39963	-1.24441	-1.55984	-0.881399	-1.67212	-0.993065	-0.992958	0.10969	0.164893	0.258697	0.068211	1	0.0215984	0.427956	1	Infant
d__Bacteria;p__Firmicutes;c__Clostridia;o__Peptostreptococcales-Tissierellales;f__Peptostreptococcaceae;g__Peptostreptococcus	-0.62298	-0.644632	-0.437793	-0.422595	-0.216343	-0.832541	-1.13331	-0.578269	1	1	1	1	1	1	1	1	Infant
d__Bacteria;p__Bacteroidota;c__Bacteroidia;o__Bacteroidales;f__Barnesiellaceae;g__Barnesiella	0.003027	-0.263333	-0.359442	0.166577	-0.359375	0.008624	-0.113953	0.141622	1	1	1	1	1	1	1	1	Infant
d__Bacteria;p__Fusobacteriota;c__Fusobacteriia;o__Fusobacteriales;f__Fusobacteriaceae;g__Fusobacterium	2.62962	2.47502	2.57985	2.80318	2.5901	2.68984	1.92717	2.62199	0.0893284	0.146142	0.0566175	0.0186614	0.0540015	0.076012	1	0.0705287	Infant
d__Bacteria;p__Proteobacteria;c__Gammaproteobacteria;o__Enterobacterales;f__Enterobacteriaceae;g__Escherichia-Shigella	0.14445	-0.0015	0.038538	0.281243	0.087199	0.184986	-0.060644	0.281707	1	1	1	1	1	1	1	1	Infant
d__Bacteria;p__Firmicutes;c__Clostridia;o__Lachnospirales;f__Lachnospiraceae;g__Coprococcus	-0.101246	-0.184731	-0.402382	-0.181561	-0.04653	-0.033794	-0.033579	0.045837	1	1	1	1	1	1	1	1	Infant
d__Bacteria;p__Firmicutes;c__Clostridia;o__Lachnospirales;f__Lachnospiraceae;g__Hungatella	-0.052817	0.303999	0.272546	0.065985	0.272431	-1.56908	-1.64047	0.091206	1	1	1	1	1	1	1	1	Infant
d__Bacteria;p__Firmicutes;c__Clostridia;o__Peptostreptococcales-Tissierellales;f__Peptostreptococcales-Tissierellales;g__Anaerococcus	-0.840551	-1.19386	-1.56782	-0.530901	-1.15493	-0.393343	-0.767507	-0.744405	1	0.967743	0.110749	1	1	1	1	1	Infant
d__Bacteria;p__Firmicutes;c__Clostridia;o__Lachnospirales;f__Lachnospiraceae;g__[Ruminococcus]_gauvreauii_group	-0.513174	-0.621696	-0.899616	-0.572946	-0.837721	-0.293128	-1.05952	-0.752593	1	1	1	1	1	1	1	1	Infant
d__Bacteria;p__Firmicutes;c__Bacilli;o__Lactobacillales;f__Streptococcaceae;g__Streptococcus	0.358294	0.077073	-0.298997	0.51461	0.490603	0.422171	0.271984	0.349098	1	1	1	1	1	1	1	1	Infant
d__Bacteria;p__Proteobacteria;c__Gammaproteobacteria;o__Enterobacterales;f__Morganellaceae;g__Proteus	-0.533171	-0.543936	-0.451077	-0.133235	-0.373125	-0.124225	-0.698795	-0.162026	1	1	1	1	1	1	1	1	Infant
d__Bacteria;p__Firmicutes;c__Clostridia;o__Oscillospirales;f__Oscillospiraceae;g__Intestinimonas	0.011807	-0.123701	-0.021736	-0.193877	0.004921	-0.040358	-0.137926	0.019684	1	1	1	1	1	1	1	1	Infant
d__Bacteria;p__Firmicutes;c__Clostridia;o__Oscillospirales;f__Ruminococcaceae;g__UBA1819	-1.03162	-0.894003	-0.995557	-0.467921	-0.807484	-0.808056	-0.575165	-0.616688	1	1	1	1	1	1	1	1	Infant
d__Bacteria;p__Proteobacteria;c__Gammaproteobacteria;o__Enterobacterales;__;__	0.329442	1.51286	1.79039	1.00778	1.67201	0.45271	-0.382903	0.650962	1	1	1	1	1	1	1	1	Infant
d__Bacteria;p__Firmicutes;c__Clostridia;o__Lachnospirales;f__Lachnospiraceae;g__Dorea	-0.061546	-0.02293	-0.073743	0.147689	-0.019537	-0.027599	-0.161356	0.002246	1	1	1	1	1	1	1	1	Infant
d__Bacteria;p__Firmicutes;c__Clostridia;o__Lachnospirales;f__Lachnospiraceae;g__Roseburia	-1.35071	-1.43788	-1.24468	-1.43772	-1.63361	-1.21359	-1.20915	-0.863895	1	1	1	1	1	1	1	1	Infant
d__Bacteria;p__Campilobacterota;c__Campylobacteria;o__Campylobacterales;f__Campylobacteraceae;g__Campylobacter	0.724509	0.904049	0.864988	1.13115	0.992085	0.809286	0.821939	0.86594	1	1	1	1	1	1	1	1	Infant
d__Bacteria;p__Firmicutes;c__Bacilli;o__Lactobacillales;f__Leuconostocaceae;g__Weissella	-0.162305	-0.294155	-0.444061	-0.090016	-0.208302	-0.280338	-0.373057	-0.020856	1	1	1	1	1	1	1	1	Infant
d__Bacteria;p__Bacteroidota;c__Bacteroidia;o__Bacteroidales;f__Tannerellaceae;g__Parabacteroides	0.26007	0.203782	0.337194	0.441794	0.143634	0.233726	0.223589	0.245518	1	1	1	1	1	1	1	1	Infant
d__Bacteria;p__Firmicutes;c__Bacilli;o__Lactobacillales;f__Leuconostocaceae;g__Leuconostoc	-0.337736	-0.552632	-0.728244	-0.498504	-0.294395	-0.667584	-0.779556	-0.620388	1	1	1	1	1	1	1	1	Infant
d__Bacteria;p__Firmicutes;c__Clostridia;o__Lachnospirales;f__Lachnospiraceae;g__uncultured	0.378655	0.008809	0.177099	-0.270141	-0.219566	0.074893	0.051634	0.20329	1	1	1	1	1	1	1	1	Infant
d__Bacteria;p__Proteobacteria;c__Gammaproteobacteria;o__Enterobacterales;f__Hafniaceae;g__Hafnia-Obesumbacterium	-0.959519	-0.491941	-0.673237	-0.29139	-0.745239	-0.694462	-0.931088	-0.50908	1	1	1	1	1	1	1	1	Infant
d__Bacteria;p__Firmicutes;c__Clostridia;o__Oscillospirales;f__Ruminococcaceae;g__Subdoligranulum	-3.0995	-3.51346	-3.30883	-3.4173	-3.18562	-2.93746	-3.70117	-2.89079	0.0792428	0.0117862	0.0295873	0.0203438	0.0520321	0.131676	0.00880018	0.170596	Infant
d__Bacteria;p__Firmicutes;c__Clostridia;o__Lachnospirales;f__Lachnospiraceae;g__Lachnospiraceae_UCG-010	0.7599	0.6823	1.07902	1.14362	0.948965	0.742647	0.642191	1.01242	1	1	1	1	1	1	1	1	Infant
d__Bacteria;p__Firmicutes;c__Clostridia;o__Oscillospirales;f__Oscillospiraceae;g__Colidextribacter	0.095909	0.190672	-0.123126	0.536954	0.097201	0.123486	0.189695	0.259378	1	1	1	1	1	1	1	1	Infant
d__Bacteria;p__Firmicutes;c__Clostridia;o__Peptostreptococcales-Tissierellales;f__Peptostreptococcales-Tissierellales;g__Peptoniphilus	-1.47377	-1.54329	-1.37885	-1.12098	-1.49619	-0.126389	-0.099095	-1.0104	1	0.392558	0.23013	1	0.332905	1	1	1	Infant
d__Bacteria;p__Firmicutes;c__Clostridia;o__Oscillospirales;f__Ruminococcaceae;g__Ruminococcus	0.421615	0.21429	0.206587	0.297666	0.167487	1.0295	0.429354	1.26728	1	1	1	1	1	1	1	1	Infant
d__Bacteria;p__Proteobacteria;c__Gammaproteobacteria;o__Burkholderiales;f__Sutterellaceae;g__Sutterella	0.906363	1.04814	0.958657	0.967247	1.0435	0.76905	0.306891	1.24384	1	1	1	1	1	1	1	1	Infant
d__Bacteria;p__Firmicutes;c__Clostridia;o__Lachnospirales;f__Lachnospiraceae;g__[Ruminococcus]_gnavus_group	-1.01219	-1.49148	-1.52571	-1.65098	-1.44495	-1.40382	-1.27063	-0.824543	1	1	1	1	1	1	1	1	Infant
d__Bacteria;p__Firmicutes;c__Clostridia;o__Lachnospirales;f__Lachnospiraceae;g__Tyzzerella	1.75882	1.48868	1.23965	0.504916	1.42668	0.880086	0.703462	1.66669	1	1	1	1	1	1	1	1	Infant
d__Bacteria;p__Firmicutes;c__Clostridia;o__Peptostreptococcales-Tissierellales;f__Anaerovoracaceae;g__Mogibacterium	0.362817	0.489781	0.558435	0.82072	0.590418	0.359635	0.322433	0.790595	1	1	1	1	1	1	1	1	Infant
d__Bacteria;p__Firmicutes;c__Bacilli;o__Lactobacillales;f__Lactobacillaceae;g__Pediococcus	0.721757	0.587846	0.547825	0.786837	0.641293	0.525522	0.383879	0.794576	0.357921	1	1	0.219093	0.838213	1	1	0.164696	Infant
d__Bacteria;p__Actinobacteriota;c__Coriobacteriia;o__Coriobacteriales;f__Eggerthellaceae;g__Enterorhabdus	0.516196	0.27289	0.097649	0.605073	0.36662	0.624473	-0.006837	0.406831	1	1	1	1	1	1	1	1	Infant
d__Bacteria;p__Firmicutes;c__Bacilli;o__Lactobacillales;f__Streptococcaceae;g__Lactococcus	-3.1527	-3.21152	-3.34972	-2.96719	-3.09615	-2.71671	-3.14497	-2.98937	0.0424287	0.0343563	0.0175538	0.0881086	0.072289	0.606694	0.134458	0.0652948	Infant
d__Bacteria;p__Firmicutes;c__Clostridia;o__Lachnospirales;f__Lachnospiraceae;g__Sellimonas	-0.218215	-0.763903	-0.897321	-1.27019	-0.641622	-0.684178	-0.885107	-0.630964	1	1	1	1	1	1	1	1	Infant
d__Bacteria;p__Firmicutes;c__Clostridia;o__Oscillospirales;f__Oscillospiraceae;g__Oscillibacter	-0.704044	-0.917438	-1.12412	-0.64067	-0.870343	-0.877328	-1.12827	-0.738581	1	1	1	1	1	1	1	1	Infant
d__Bacteria;p__Firmicutes;c__Clostridia;o__Lachnospirales;f__Lachnospiraceae;g__[Ruminococcus]_torques_group	0.308895	0.260931	0.088338	0.488132	0.445896	0.256507	0.060785	0.53935	1	1	1	1	1	1	1	1	Infant
d__Bacteria;p__Actinobacteriota;c__Coriobacteriia;o__Coriobacteriales;f__Eggerthellaceae;g__Gordonibacter	-0.094594	-0.300046	-0.082079	-0.159745	-0.182343	-0.021419	-0.044502	-0.108343	1	1	1	1	1	1	1	1	Infant
d__Bacteria;p__Firmicutes;c__Clostridia;o__Lachnospirales;f__Lachnospiraceae;g__[Eubacterium]_eligens_group	-0.864186	-1.13278	-1.20983	-0.86901	-1.19766	-1.14951	-1.92161	-0.873497	1	1	1	1	1	1	1	1	Infant
d__Bacteria;p__Firmicutes;c__Negativicutes;o__Veillonellales-Selenomonadales;f__Veillonellaceae;g__Anaeroglobus	0.393455	0.299711	0.126506	0.581963	0.22796	0.040065	-0.529416	0.355501	1	1	1	1	1	1	1	1	Infant
d__Bacteria;p__Actinobacteriota;c__Coriobacteriia;o__Coriobacteriales;f__Eggerthellaceae;g__Eggerthella	0.24991	0.389602	0.027398	0.384409	0.285416	0.529395	0.526582	0.323608	1	1	1	1	1	1	1	1	Infant
d__Bacteria;p__Firmicutes;c__Bacilli;o__Erysipelotrichales;f__Erysipelotrichaceae;g__Holdemanella	0.625747	0.71672	0.623293	0.363257	0.474522	0.774363	0.340476	0.730352	1	1	1	1	1	1	1	1	Infant
d__Bacteria;p__Firmicutes;c__Clostridia;o__Lachnospirales;f__Lachnospiraceae;g__Fusicatenibacter	-1.59049	-1.77395	-1.73841	-1.56497	-1.59986	-1.55189	-1.92869	-1.4635	1	1	1	1	1	1	1	1	Infant
d__Bacteria;p__Firmicutes;c__Clostridia;o__Oscillospirales;f__Oscillospiraceae;g__Flavonifractor	0.851245	0.636219	0.706443	0.504882	0.692812	1.05507	1.13479	1.14942	1	1	1	1	1	1	1	1	Infant
d__Bacteria;p__Firmicutes;c__Clostridia;o__Peptostreptococcales-Tissierellales;f__Peptostreptococcaceae;g__Clostridioides	0.718289	0.39534	0.444242	0.512944	1.19626	0.831677	0.841012	0.712226	1	1	1	1	1	1	1	1	Infant
d__Bacteria;p__Firmicutes;c__Negativicutes;o__Veillonellales-Selenomonadales;f__Veillonellaceae;g__Megasphaera	4.18875	4.29744	4.31086	4.44886	4.46805	4.53004	4.04572	4.74644	0.184442	0.207194	0.192808	0.0956623	0.0770358	0.0416391	0.32512	0.0276396	Infant
d__Bacteria;p__Firmicutes;c__Negativicutes;o__Veillonellales-Selenomonadales;f__Veillonellaceae;g__Dialister	-1.32286	-1.2829	-1.09522	-0.863922	-1.11639	-2.06036	-1.52578	-1.10095	1	1	1	1	1	1	1	1	Infant
d__Bacteria;p__Proteobacteria;c__Gammaproteobacteria;o__Enterobacterales;f__Yersiniaceae;__	-1.83451	-1.44415	-1.77445	-1.38518	-1.85612	-1.65248	-1.59747	-1.35224	1	1	1	1	1	1	1	1	Infant
d__Bacteria;p__Firmicutes;c__Clostridia;o__Peptostreptococcales-Tissierellales;f__Peptostreptococcales-Tissierellales;g__Finegoldia	0.874626	0.842234	0.305381	1.38304	0.826146	1.67787	2.2963	1.18013	1	1	1	0.723344	1	0.485417	0.000174862	1	Infant
d__Bacteria;p__Firmicutes;c__Clostridia;o__Peptostreptococcales-Tissierellales;f__Peptostreptococcaceae;g__Romboutsia	-1.93185	-2.28829	-2.09953	-1.7553	-1.90605	-1.78619	-2.4361	-1.70133	1	0.448648	1	1	1	1	0.330254	1	Infant
d__Bacteria;p__Firmicutes;c__Clostridia;o__Lachnospirales;f__Lachnospiraceae;g__Lachnospiraceae_NK4A136_group	-2.42443	-2.65521	-2.99103	-3.3474	-3.29364	-2.83082	-3.0107	-2.63764	0.849586	0.341789	0.0904946	0.00899118	0.0177841	0.160685	0.135042	0.387247	Infant
d__Bacteria;p__Firmicutes;c__Clostridia;o__Lachnospirales;f__Lachnospiraceae;g__Lachnospiraceae_UCG-004	-0.108054	0.364173	-0.368208	-0.347007	0.051991	-0.314078	0.115281	-0.1898	1	1	1	1	1	1	1	1	Infant
d__Bacteria;p__Firmicutes;c__Bacilli;o__Lactobacillales;f__Listeriaceae;g__Listeria	-0.945745	-0.889133	-1.17325	-0.581524	-0.757855	-0.751297	-1.29446	-0.491647	1	1	1	1	1	1	1	1	Infant
d__Bacteria;p__Firmicutes;c__Clostridia;o__Peptostreptococcales-Tissierellales;f__Peptostreptococcales-Tissierellales;g__Ezakiella	-0.300402	-0.472065	-0.657122	-0.457104	-0.561438	-0.452898	-0.226391	-0.290178	1	1	1	1	1	1	1	1	Infant
d__Bacteria;p__Firmicutes;c__Clostridia;o__Peptostreptococcales-Tissierellales;f__Peptostreptococcaceae;g__Intestinibacter	-2.91554	-3.80949	-4.06466	-2.95063	-3.63837	-3.46939	-3.19732	-3.70341	0.0117807	3.40222e-06	5.14304e-07	0.0035252	2.66637e-05	6.74551e-05	0.00498964	9.19826e-06	Infant
d__Bacteria;p__Firmicutes;c__Bacilli;o__Staphylococcales;f__Staphylococcaceae;g__Staphylococcus	-1.55181	-1.6842	-1.87284	-1.42511	-1.63946	-1.18369	-1.87922	-1.45297	1	0.670968	0.15817	1	0.640376	1	1	1	Infant
d__Bacteria;p__Bacteroidota;c__Bacteroidia;o__Bacteroidales;f__Dysgonomonadaceae;g__Dysgonomonas	0.633455	0.37816	0.670165	0.995934	0.754502	0.579945	0.509111	0.659102	1	1	1	1	1	1	1	1	Infant
d__Bacteria;p__Proteobacteria;c__Gammaproteobacteria;o__Pseudomonadales;f__Pseudomonadaceae;g__Pseudomonas	-3.14014	-3.18112	-3.29235	-2.91735	-3.13447	-3.01308	-3.43497	-3.0801	0.606939	0.547217	0.3913	1	0.62115	0.777491	0.310766	0.675185	Infant
d__Bacteria;p__Firmicutes;c__Clostridia;o__Peptostreptococcales-Tissierellales;f__Peptostreptococcaceae;g__Paraclostridium	0.013119	-0.092158	0.071367	0.372041	0.180792	0.332433	-0.177605	0.079122	1	1	1	1	1	1	1	1	Infant
d__Bacteria;p__Firmicutes;c__Clostridia;o__Lachnospirales;f__Lachnospiraceae;g__Lachnospiraceae_ND3007_group	-0.389518	-0.493346	-0.55332	-0.527624	-0.400909	-0.182223	-0.850723	-0.129648	1	1	1	1	1	1	1	1	Infant
d__Bacteria;p__Firmicutes;c__Clostridia;o__Lachnospirales;f__Lachnospiraceae;g__[Eubacterium]_ventriosum_group	-0.486671	-0.931114	-0.513539	-0.334093	-0.582362	-0.479201	-0.516402	-0.269845	1	1	1	1	1	1	1	1	Infant
d__Bacteria;p__Actinobacteriota;c__Coriobacteriia;o__Coriobacteriales;f__Coriobacteriaceae;g__Collinsella	-0.053494	0.436661	0.085993	0.713462	0.324677	0.404954	-0.04976	0.23246	1	1	1	1	1	1	1	1	Infant
d__Bacteria;p__Firmicutes;c__Negativicutes;o__Acidaminococcales;f__Acidaminococcaceae;g__Phascolarctobacterium	0.396107	0.39324	0.203059	0.624365	0.277785	0.599074	0.357211	0.534101	1	1	1	0.0159966	1	0.177337	1	1	Infant
d__Bacteria;p__Firmicutes;c__Negativicutes;o__Veillonellales-Selenomonadales;f__Selenomonadaceae;g__Megamonas	2.35555	2.28552	2.42769	2.57095	2.38858	2.63577	2.13061	2.57669	0.360961	0.580711	0.25139	0.160063	0.345853	0.0828742	1	0.140347	Infant
d__Bacteria;p__Firmicutes;c__Clostridia;o__Oscillospirales;f__Ruminococcaceae;g__CAG-352	-3.14315	-3.47592	-3.43808	-2.8104	-3.14492	-3.20634	-3.24054	-3.14002	7.79233e-14	1.1323e-15	5.72039e-17	4.10378e-09	2.58828e-12	2.67169e-13	1.22694e-14	6.55228e-13	Infant
d__Bacteria;p__Firmicutes;c__Bacilli;o__Erysipelotrichales;f__Erysipelotrichaceae;g__[Clostridium]_innocuum_group	0.116395	0.023963	0.691683	0.212517	0.678068	-0.800242	-0.913645	-0.484923	1	1	1	1	1	1	1	1	Infant
d__Bacteria;p__Firmicutes;c__Clostridia;o__Monoglobales;f__Monoglobaceae;g__Monoglobus	-1.40762	-1.59448	-1.45997	-1.01756	-1.48962	-1.09359	-1.656	-0.986022	0.300208	0.0488393	0.201281	1	0.1049	1	0.0521677	1	Infant
d__Bacteria;p__Firmicutes;c__Clostridia;o__Lachnospirales;f__Lachnospiraceae;g__[Eubacterium]_fissicatena_group	0.175372	1.49828	0.415679	1.10197	0.95002	0.808569	0.601077	0.637162	1	0.522145	1	1	1	1	1	1	Infant
d__Bacteria;p__Firmicutes;c__Clostridia;o__Lachnospirales;f__Lachnospiraceae;g__Robinsoniella	-0.169645	-0.303561	-0.585592	-0.260029	-0.108999	-0.260231	-0.396262	-0.182845	1	1	1	1	1	1	1	1	Infant
